# Supplementary material for: PTTM: dissecting the profile of tumor tissue microbiome to reveal microbiota features and associations with host transcriptome
Source: Brief Bioinform. 2025 Feb 10;26(1):bbaf057. doi: 10.1093/bib/bbaf057 (PMC11807729; doi:10.1093/bib/bbaf057)
Supplement: Table_S1_bbaf057 [file table_s1_bbaf057.xlsx]

## Sheet: samplelist
SampleID	age	sex	type	source	dataset	assay_type	cancer_type	Center_name	Instrument
SRR1516039	NULL	NULL	ffpe	tumor	PRJNA255416	RNA_seq	Bladder	University_Of_Massachusetts_Medical_School	Illumina_HiSeq
SRR1516040	NULL	NULL	ffpe	tumor	PRJNA255416	RNA_seq	Bladder	University_Of_Massachusetts_Medical_School	Illumina_HiSeq
SRR1516041	NULL	NULL	ffpe	tumor	PRJNA255416	RNA_seq	Bladder	University_Of_Massachusetts_Medical_School	Illumina_HiSeq
SRR1516042	NULL	NULL	ffpe	tumor	PRJNA255416	RNA_seq	Bladder	University_Of_Massachusetts_Medical_School	Illumina_HiSeq
SRR1516043	NULL	NULL	ffpe	tumor	PRJNA255416	RNA_seq	Bladder	University_Of_Massachusetts_Medical_School	Illumina_HiSeq
SRR1516044	NULL	NULL	ffpe	tumor	PRJNA255416	RNA_seq	Bladder	University_Of_Massachusetts_Medical_School	Illumina_HiSeq
SRR1516045	NULL	NULL	ffpe	tumor	PRJNA255416	RNA_seq	Bladder	University_Of_Massachusetts_Medical_School	Illumina_HiSeq
SRR1516046	NULL	NULL	ffpe	tumor	PRJNA255416	RNA_seq	Bladder	University_Of_Massachusetts_Medical_School	Illumina_HiSeq
SRR1516047	NULL	NULL	ffpe	tumor	PRJNA255416	RNA_seq	Bladder	University_Of_Massachusetts_Medical_School	Illumina_HiSeq
SRR1516048	NULL	NULL	ffpe	tumor	PRJNA255416	RNA_seq	Bladder	University_Of_Massachusetts_Medical_School	Illumina_HiSeq
SRR1516049	NULL	NULL	ffpe	tumor	PRJNA255416	RNA_seq	Bladder	University_Of_Massachusetts_Medical_School	Illumina_HiSeq
SRR1516050	NULL	NULL	ffpe	tumor	PRJNA255416	RNA_seq	Bladder	University_Of_Massachusetts_Medical_School	Illumina_HiSeq
SRR1516051	NULL	NULL	ffpe	tumor	PRJNA255416	RNA_seq	Bladder	University_Of_Massachusetts_Medical_School	Illumina_HiSeq
SRR1516052	NULL	NULL	ffpe	tumor	PRJNA255416	RNA_seq	Bladder	University_Of_Massachusetts_Medical_School	Illumina_HiSeq
SRR1516053	NULL	NULL	ffpe	tumor	PRJNA255416	RNA_seq	Bladder	University_Of_Massachusetts_Medical_School	Illumina_HiSeq
SRR1516054	NULL	NULL	ffpe	tumor	PRJNA255416	RNA_seq	Bladder	University_Of_Massachusetts_Medical_School	Illumina_HiSeq
SRR1516055	NULL	NULL	ffpe	tumor	PRJNA255416	RNA_seq	Bladder	University_Of_Massachusetts_Medical_School	Illumina_HiSeq
SRR1516056	NULL	NULL	ffpe	tumor	PRJNA255416	RNA_seq	Bladder	University_Of_Massachusetts_Medical_School	Illumina_HiSeq
SRR1516057	NULL	NULL	ffpe	tumor	PRJNA255416	RNA_seq	Bladder	University_Of_Massachusetts_Medical_School	Illumina_HiSeq
SRR1516058	NULL	NULL	ffpe	tumor	PRJNA255416	RNA_seq	Bladder	University_Of_Massachusetts_Medical_School	Illumina_HiSeq
SRR1516059	NULL	NULL	ffpe	tumor	PRJNA255416	RNA_seq	Bladder	University_Of_Massachusetts_Medical_School	Illumina_HiSeq
SRR1516060	NULL	NULL	ffpe	tumor	PRJNA255416	RNA_seq	Bladder	University_Of_Massachusetts_Medical_School	Illumina_HiSeq
SRR1516061	NULL	NULL	ffpe	tumor	PRJNA255416	RNA_seq	Bladder	University_Of_Massachusetts_Medical_School	Illumina_HiSeq
SRR1516062	NULL	NULL	ffpe	tumor	PRJNA255416	RNA_seq	Bladder	University_Of_Massachusetts_Medical_School	Illumina_HiSeq
SRR1516063	NULL	NULL	ffpe	tumor	PRJNA255416	RNA_seq	Bladder	University_Of_Massachusetts_Medical_School	Illumina_HiSeq
SRR1516064	NULL	NULL	ffpe	tumor	PRJNA255416	RNA_seq	Bladder	University_Of_Massachusetts_Medical_School	Illumina_HiSeq
SRR1516065	NULL	NULL	ffpe	tumor	PRJNA255416	RNA_seq	Bladder	University_Of_Massachusetts_Medical_School	Illumina_HiSeq
SRR1516066	NULL	NULL	ffpe	tumor	PRJNA255416	RNA_seq	Bladder	University_Of_Massachusetts_Medical_School	Illumina_HiSeq
SRR1516067	NULL	NULL	ffpe	tumor	PRJNA255416	RNA_seq	Bladder	University_Of_Massachusetts_Medical_School	Illumina_HiSeq
SRR1516068	NULL	NULL	ffpe	tumor	PRJNA255416	RNA_seq	Bladder	University_Of_Massachusetts_Medical_School	Illumina_HiSeq
SRR1516069	NULL	NULL	ffpe	tumor	PRJNA255416	RNA_seq	Bladder	University_Of_Massachusetts_Medical_School	Illumina_HiSeq
SRR1516070	NULL	NULL	ffpe	tumor	PRJNA255416	RNA_seq	Bladder	University_Of_Massachusetts_Medical_School	Illumina_HiSeq
SRR1516071	NULL	NULL	ffpe	tumor	PRJNA255416	RNA_seq	Bladder	University_Of_Massachusetts_Medical_School	Illumina_HiSeq
SRR1516072	NULL	NULL	ffpe	tumor	PRJNA255416	RNA_seq	Bladder	University_Of_Massachusetts_Medical_School	Illumina_HiSeq
SRR1516073	NULL	NULL	ffpe	tumor	PRJNA255416	RNA_seq	Bladder	University_Of_Massachusetts_Medical_School	Illumina_HiSeq
SRR1516074	NULL	NULL	ffpe	tumor	PRJNA255416	RNA_seq	Bladder	University_Of_Massachusetts_Medical_School	Illumina_HiSeq
SRR1516075	NULL	NULL	ffpe	tumor	PRJNA255416	RNA_seq	Bladder	University_Of_Massachusetts_Medical_School	Illumina_HiSeq
SRR1516076	NULL	NULL	ffpe	tumor	PRJNA255416	RNA_seq	Bladder	University_Of_Massachusetts_Medical_School	Illumina_HiSeq
SRR1516077	NULL	NULL	ffpe	tumor	PRJNA255416	RNA_seq	Bladder	University_Of_Massachusetts_Medical_School	Illumina_HiSeq
SRR1516078	NULL	NULL	ffpe	tumor	PRJNA255416	RNA_seq	Bladder	University_Of_Massachusetts_Medical_School	Illumina_HiSeq
SRR1516079	NULL	NULL	ffpe	tumor	PRJNA255416	RNA_seq	Bladder	University_Of_Massachusetts_Medical_School	Illumina_HiSeq
SRR1516080	NULL	NULL	ffpe	tumor	PRJNA255416	RNA_seq	Bladder	University_Of_Massachusetts_Medical_School	Illumina_HiSeq
SRR1516081	NULL	NULL	ffpe	tumor	PRJNA255416	RNA_seq	Bladder	University_Of_Massachusetts_Medical_School	Illumina_HiSeq
SRR1516082	NULL	NULL	ffpe	tumor	PRJNA255416	RNA_seq	Bladder	University_Of_Massachusetts_Medical_School	Illumina_HiSeq
SRR1516083	NULL	NULL	ffpe	tumor	PRJNA255416	RNA_seq	Bladder	University_Of_Massachusetts_Medical_School	Illumina_HiSeq
SRR1516084	NULL	NULL	ffpe	tumor	PRJNA255416	RNA_seq	Bladder	University_Of_Massachusetts_Medical_School	Illumina_HiSeq
SRR1516085	NULL	NULL	ffpe	tumor	PRJNA255416	RNA_seq	Bladder	University_Of_Massachusetts_Medical_School	Illumina_HiSeq
SRR1516086	NULL	NULL	ffpe	tumor	PRJNA255416	RNA_seq	Bladder	University_Of_Massachusetts_Medical_School	Illumina_HiSeq
SRR1516087	NULL	NULL	ffpe	tumor	PRJNA255416	RNA_seq	Bladder	University_Of_Massachusetts_Medical_School	Illumina_HiSeq
SRR1516088	NULL	NULL	ffpe	tumor	PRJNA255416	RNA_seq	Bladder	University_Of_Massachusetts_Medical_School	Illumina_HiSeq
SRR1516089	NULL	NULL	ffpe	tumor	PRJNA255416	RNA_seq	Bladder	University_Of_Massachusetts_Medical_School	Illumina_HiSeq
SRR1516093	NULL	NULL	ffpe	tumor	PRJNA255416	RNA_seq	Bladder	University_Of_Massachusetts_Medical_School	Illumina_HiSeq
SRR1516095	NULL	NULL	fresh	tumor	PRJNA255416	RNA_seq	Bladder	University_Of_Massachusetts_Medical_School	Illumina_MiSeq
SRR1516096	NULL	NULL	ffpe	tumor	PRJNA255416	RNA_seq	Bladder	University_Of_Massachusetts_Medical_School	Illumina_MiSeq
SRR1516097	NULL	NULL	fresh	tumor	PRJNA255416	RNA_seq	Bladder	University_Of_Massachusetts_Medical_School	Illumina_MiSeq
SRR1516098	NULL	NULL	ffpe	tumor	PRJNA255416	RNA_seq	Bladder	University_Of_Massachusetts_Medical_School	Illumina_MiSeq
SRR1516099	NULL	NULL	fresh	tumor	PRJNA255416	RNA_seq	Bladder	University_Of_Massachusetts_Medical_School	Illumina_MiSeq
SRR1516100	NULL	NULL	ffpe	tumor	PRJNA255416	RNA_seq	Bladder	University_Of_Massachusetts_Medical_School	Illumina_MiSeq
SRR1516101	NULL	NULL	fresh	tumor	PRJNA255416	RNA_seq	Bladder	University_Of_Massachusetts_Medical_School	Illumina_MiSeq
SRR1516102	NULL	NULL	ffpe	tumor	PRJNA255416	RNA_seq	Bladder	University_Of_Massachusetts_Medical_School	Illumina_MiSeq
SRR8942934	NULL	NULL	ffpe	tumor	PRJNA534108	RNA_seq	Bladder	Lunenfeld-Tanenbaum_Research_Institute	Illumina_HiSeq
SRR8942936	NULL	NULL	ffpe	tumor	PRJNA534108	RNA_seq	Bladder	Lunenfeld-Tanenbaum_Research_Institute	Illumina_HiSeq
SRR8942937	NULL	NULL	ffpe	tumor	PRJNA534108	RNA_seq	Bladder	Lunenfeld-Tanenbaum_Research_Institute	Illumina_HiSeq
SRR8942938	NULL	NULL	ffpe	tumor	PRJNA534108	RNA_seq	Bladder	Lunenfeld-Tanenbaum_Research_Institute	Illumina_HiSeq
SRR8942939	NULL	NULL	ffpe	tumor	PRJNA534108	RNA_seq	Bladder	Lunenfeld-Tanenbaum_Research_Institute	Illumina_HiSeq
SRR8942940	NULL	NULL	ffpe	tumor	PRJNA534108	RNA_seq	Bladder	Lunenfeld-Tanenbaum_Research_Institute	Illumina_HiSeq
SRR8942941	NULL	NULL	ffpe	tumor	PRJNA534108	RNA_seq	Bladder	Lunenfeld-Tanenbaum_Research_Institute	Illumina_HiSeq
SRR8942942	NULL	NULL	ffpe	tumor	PRJNA534108	RNA_seq	Bladder	Lunenfeld-Tanenbaum_Research_Institute	Illumina_HiSeq
SRR8942943	NULL	NULL	ffpe	tumor	PRJNA534108	RNA_seq	Bladder	Lunenfeld-Tanenbaum_Research_Institute	Illumina_HiSeq
SRR8942944	NULL	NULL	ffpe	tumor	PRJNA534108	RNA_seq	Bladder	Lunenfeld-Tanenbaum_Research_Institute	Illumina_HiSeq
SRR8942945	NULL	NULL	ffpe	tumor	PRJNA534108	RNA_seq	Bladder	Lunenfeld-Tanenbaum_Research_Institute	Illumina_HiSeq
SRR8942946	NULL	NULL	ffpe	tumor	PRJNA534108	RNA_seq	Bladder	Lunenfeld-Tanenbaum_Research_Institute	Illumina_HiSeq
SRR8942947	NULL	NULL	ffpe	tumor	PRJNA534108	RNA_seq	Bladder	Lunenfeld-Tanenbaum_Research_Institute	Illumina_HiSeq
SRR8942948	NULL	NULL	ffpe	tumor	PRJNA534108	RNA_seq	Bladder	Lunenfeld-Tanenbaum_Research_Institute	Illumina_HiSeq
SRR8942949	NULL	NULL	ffpe	tumor	PRJNA534108	RNA_seq	Bladder	Lunenfeld-Tanenbaum_Research_Institute	Illumina_HiSeq
SRR8942950	NULL	NULL	ffpe	tumor	PRJNA534108	RNA_seq	Bladder	Lunenfeld-Tanenbaum_Research_Institute	Illumina_HiSeq
SRR8942951	NULL	NULL	ffpe	tumor	PRJNA534108	RNA_seq	Bladder	Lunenfeld-Tanenbaum_Research_Institute	Illumina_HiSeq
SRR8942952	NULL	NULL	ffpe	tumor	PRJNA534108	RNA_seq	Bladder	Lunenfeld-Tanenbaum_Research_Institute	Illumina_HiSeq
SRR8942953	NULL	NULL	ffpe	tumor	PRJNA534108	RNA_seq	Bladder	Lunenfeld-Tanenbaum_Research_Institute	Illumina_HiSeq
SRR8942954	NULL	NULL	ffpe	tumor	PRJNA534108	RNA_seq	Bladder	Lunenfeld-Tanenbaum_Research_Institute	Illumina_HiSeq
SRR8942955	NULL	NULL	ffpe	tumor	PRJNA534108	RNA_seq	Bladder	Lunenfeld-Tanenbaum_Research_Institute	Illumina_HiSeq
SRR8942956	NULL	NULL	ffpe	tumor	PRJNA534108	RNA_seq	Bladder	Lunenfeld-Tanenbaum_Research_Institute	Illumina_HiSeq
SRR8942957	NULL	NULL	ffpe	tumor	PRJNA534108	RNA_seq	Bladder	Lunenfeld-Tanenbaum_Research_Institute	Illumina_HiSeq
SRR8942958	NULL	NULL	ffpe	tumor	PRJNA534108	RNA_seq	Bladder	Lunenfeld-Tanenbaum_Research_Institute	Illumina_HiSeq
SRR8942959	NULL	NULL	ffpe	tumor	PRJNA534108	RNA_seq	Bladder	Lunenfeld-Tanenbaum_Research_Institute	Illumina_HiSeq
SRR8942960	NULL	NULL	ffpe	tumor	PRJNA534108	RNA_seq	Bladder	Lunenfeld-Tanenbaum_Research_Institute	Illumina_HiSeq
SRR8942961	NULL	NULL	ffpe	tumor	PRJNA534108	RNA_seq	Bladder	Lunenfeld-Tanenbaum_Research_Institute	Illumina_HiSeq
SRR8942962	NULL	NULL	ffpe	tumor	PRJNA534108	RNA_seq	Bladder	Lunenfeld-Tanenbaum_Research_Institute	Illumina_HiSeq
SRR8942963	NULL	NULL	ffpe	tumor	PRJNA534108	RNA_seq	Bladder	Lunenfeld-Tanenbaum_Research_Institute	Illumina_HiSeq
SRR8942964	NULL	NULL	ffpe	tumor	PRJNA534108	RNA_seq	Bladder	Lunenfeld-Tanenbaum_Research_Institute	Illumina_HiSeq
SRR8942965	NULL	NULL	ffpe	tumor	PRJNA534108	RNA_seq	Bladder	Lunenfeld-Tanenbaum_Research_Institute	Illumina_HiSeq
SRR8942966	NULL	NULL	ffpe	tumor	PRJNA534108	RNA_seq	Bladder	Lunenfeld-Tanenbaum_Research_Institute	Illumina_HiSeq
SRR8942967	NULL	NULL	ffpe	tumor	PRJNA534108	RNA_seq	Bladder	Lunenfeld-Tanenbaum_Research_Institute	Illumina_HiSeq
SRR8942968	NULL	NULL	ffpe	tumor	PRJNA534108	RNA_seq	Bladder	Lunenfeld-Tanenbaum_Research_Institute	Illumina_HiSeq
SRR8942969	NULL	NULL	ffpe	tumor	PRJNA534108	RNA_seq	Bladder	Lunenfeld-Tanenbaum_Research_Institute	Illumina_HiSeq
SRR8942970	NULL	NULL	ffpe	tumor	PRJNA534108	RNA_seq	Bladder	Lunenfeld-Tanenbaum_Research_Institute	Illumina_HiSeq
SRR8942971	NULL	NULL	ffpe	tumor	PRJNA534108	RNA_seq	Bladder	Lunenfeld-Tanenbaum_Research_Institute	Illumina_HiSeq
SRR8942972	NULL	NULL	ffpe	tumor	PRJNA534108	RNA_seq	Bladder	Lunenfeld-Tanenbaum_Research_Institute	Illumina_HiSeq
SRR8942973	NULL	NULL	ffpe	tumor	PRJNA534108	RNA_seq	Bladder	Lunenfeld-Tanenbaum_Research_Institute	Illumina_HiSeq
SRR8942974	NULL	NULL	ffpe	tumor	PRJNA534108	RNA_seq	Bladder	Lunenfeld-Tanenbaum_Research_Institute	Illumina_HiSeq
SRR8942975	NULL	NULL	ffpe	tumor	PRJNA534108	RNA_seq	Bladder	Lunenfeld-Tanenbaum_Research_Institute	Illumina_HiSeq
SRR8942976	NULL	NULL	ffpe	tumor	PRJNA534108	RNA_seq	Bladder	Lunenfeld-Tanenbaum_Research_Institute	Illumina_HiSeq
SRR8942977	NULL	NULL	ffpe	tumor	PRJNA534108	RNA_seq	Bladder	Lunenfeld-Tanenbaum_Research_Institute	Illumina_HiSeq
SRR8942978	NULL	NULL	ffpe	tumor	PRJNA534108	RNA_seq	Bladder	Lunenfeld-Tanenbaum_Research_Institute	Illumina_HiSeq
SRR8942979	NULL	NULL	ffpe	tumor	PRJNA534108	RNA_seq	Bladder	Lunenfeld-Tanenbaum_Research_Institute	Illumina_HiSeq
SRR8942980	NULL	NULL	ffpe	tumor	PRJNA534108	RNA_seq	Bladder	Lunenfeld-Tanenbaum_Research_Institute	Illumina_HiSeq
SRR8942981	NULL	NULL	ffpe	tumor	PRJNA534108	RNA_seq	Bladder	Lunenfeld-Tanenbaum_Research_Institute	Illumina_HiSeq
SRR8942982	NULL	NULL	ffpe	tumor	PRJNA534108	RNA_seq	Bladder	Lunenfeld-Tanenbaum_Research_Institute	Illumina_HiSeq
SRR8942983	NULL	NULL	ffpe	tumor	PRJNA534108	RNA_seq	Bladder	Lunenfeld-Tanenbaum_Research_Institute	Illumina_HiSeq
SRR8942984	NULL	NULL	ffpe	tumor	PRJNA534108	RNA_seq	Bladder	Lunenfeld-Tanenbaum_Research_Institute	Illumina_HiSeq
SRR8942985	NULL	NULL	ffpe	tumor	PRJNA534108	RNA_seq	Bladder	Lunenfeld-Tanenbaum_Research_Institute	Illumina_HiSeq
SRR8942986	NULL	NULL	ffpe	tumor	PRJNA534108	RNA_seq	Bladder	Lunenfeld-Tanenbaum_Research_Institute	Illumina_HiSeq
SRR8942987	NULL	NULL	ffpe	tumor	PRJNA534108	RNA_seq	Bladder	Lunenfeld-Tanenbaum_Research_Institute	Illumina_HiSeq
SRR8942988	NULL	NULL	ffpe	tumor	PRJNA534108	RNA_seq	Bladder	Lunenfeld-Tanenbaum_Research_Institute	Illumina_HiSeq
SRR8942989	NULL	NULL	ffpe	tumor	PRJNA534108	RNA_seq	Bladder	Lunenfeld-Tanenbaum_Research_Institute	Illumina_HiSeq
SRR8942990	NULL	NULL	ffpe	tumor	PRJNA534108	RNA_seq	Bladder	Lunenfeld-Tanenbaum_Research_Institute	Illumina_HiSeq
SRR8942991	NULL	NULL	ffpe	tumor	PRJNA534108	RNA_seq	Bladder	Lunenfeld-Tanenbaum_Research_Institute	Illumina_HiSeq
SRR8942992	NULL	NULL	ffpe	tumor	PRJNA534108	RNA_seq	Bladder	Lunenfeld-Tanenbaum_Research_Institute	Illumina_HiSeq
SRR8942993	NULL	NULL	ffpe	tumor	PRJNA534108	RNA_seq	Bladder	Lunenfeld-Tanenbaum_Research_Institute	Illumina_HiSeq
SRR8942994	NULL	NULL	ffpe	tumor	PRJNA534108	RNA_seq	Bladder	Lunenfeld-Tanenbaum_Research_Institute	Illumina_HiSeq
SRR8942995	NULL	NULL	ffpe	tumor	PRJNA534108	RNA_seq	Bladder	Lunenfeld-Tanenbaum_Research_Institute	Illumina_HiSeq
SRR8942996	NULL	NULL	ffpe	tumor	PRJNA534108	RNA_seq	Bladder	Lunenfeld-Tanenbaum_Research_Institute	Illumina_HiSeq
SRR8942997	NULL	NULL	ffpe	tumor	PRJNA534108	RNA_seq	Bladder	Lunenfeld-Tanenbaum_Research_Institute	Illumina_HiSeq
SRR8942998	NULL	NULL	ffpe	tumor	PRJNA534108	RNA_seq	Bladder	Lunenfeld-Tanenbaum_Research_Institute	Illumina_HiSeq
SRR8942999	NULL	NULL	ffpe	tumor	PRJNA534108	RNA_seq	Bladder	Lunenfeld-Tanenbaum_Research_Institute	Illumina_HiSeq
SRR8943000	NULL	NULL	ffpe	tumor	PRJNA534108	RNA_seq	Bladder	Lunenfeld-Tanenbaum_Research_Institute	Illumina_HiSeq
SRR8943001	NULL	NULL	ffpe	tumor	PRJNA534108	RNA_seq	Bladder	Lunenfeld-Tanenbaum_Research_Institute	Illumina_HiSeq
SRR8943002	NULL	NULL	ffpe	tumor	PRJNA534108	RNA_seq	Bladder	Lunenfeld-Tanenbaum_Research_Institute	Illumina_HiSeq
SRR8943003	NULL	NULL	ffpe	tumor	PRJNA534108	RNA_seq	Bladder	Lunenfeld-Tanenbaum_Research_Institute	Illumina_HiSeq
SRR8943004	NULL	NULL	ffpe	tumor	PRJNA534108	RNA_seq	Bladder	Lunenfeld-Tanenbaum_Research_Institute	Illumina_HiSeq
SRR8943005	NULL	NULL	ffpe	tumor	PRJNA534108	RNA_seq	Bladder	Lunenfeld-Tanenbaum_Research_Institute	Illumina_HiSeq
SRR8943006	NULL	NULL	ffpe	tumor	PRJNA534108	RNA_seq	Bladder	Lunenfeld-Tanenbaum_Research_Institute	Illumina_HiSeq
SRR8943007	NULL	NULL	ffpe	tumor	PRJNA534108	RNA_seq	Bladder	Lunenfeld-Tanenbaum_Research_Institute	Illumina_HiSeq
SRR8943008	NULL	NULL	ffpe	tumor	PRJNA534108	RNA_seq	Bladder	Lunenfeld-Tanenbaum_Research_Institute	Illumina_HiSeq
SRR8943009	NULL	NULL	ffpe	tumor	PRJNA534108	RNA_seq	Bladder	Lunenfeld-Tanenbaum_Research_Institute	Illumina_HiSeq
SRR8943010	NULL	NULL	ffpe	tumor	PRJNA534108	RNA_seq	Bladder	Lunenfeld-Tanenbaum_Research_Institute	Illumina_HiSeq
SRR8943011	NULL	NULL	ffpe	tumor	PRJNA534108	RNA_seq	Bladder	Lunenfeld-Tanenbaum_Research_Institute	Illumina_HiSeq
SRR8943012	NULL	NULL	ffpe	tumor	PRJNA534108	RNA_seq	Bladder	Lunenfeld-Tanenbaum_Research_Institute	Illumina_HiSeq
SRR8943013	NULL	NULL	ffpe	tumor	PRJNA534108	RNA_seq	Bladder	Lunenfeld-Tanenbaum_Research_Institute	Illumina_HiSeq
SRR8943014	NULL	NULL	ffpe	tumor	PRJNA534108	RNA_seq	Bladder	Lunenfeld-Tanenbaum_Research_Institute	Illumina_HiSeq
SRR8943015	NULL	NULL	ffpe	tumor	PRJNA534108	RNA_seq	Bladder	Lunenfeld-Tanenbaum_Research_Institute	Illumina_HiSeq
SRR8943016	NULL	NULL	ffpe	tumor	PRJNA534108	RNA_seq	Bladder	Lunenfeld-Tanenbaum_Research_Institute	Illumina_HiSeq
SRR8943017	NULL	NULL	ffpe	tumor	PRJNA534108	RNA_seq	Bladder	Lunenfeld-Tanenbaum_Research_Institute	Illumina_HiSeq
SRR8943018	NULL	NULL	ffpe	tumor	PRJNA534108	RNA_seq	Bladder	Lunenfeld-Tanenbaum_Research_Institute	Illumina_HiSeq
SRR8943019	NULL	NULL	ffpe	tumor	PRJNA534108	RNA_seq	Bladder	Lunenfeld-Tanenbaum_Research_Institute	Illumina_HiSeq
SRR8943020	NULL	NULL	ffpe	tumor	PRJNA534108	RNA_seq	Bladder	Lunenfeld-Tanenbaum_Research_Institute	Illumina_HiSeq
SRR8943021	NULL	NULL	ffpe	tumor	PRJNA534108	RNA_seq	Bladder	Lunenfeld-Tanenbaum_Research_Institute	Illumina_HiSeq
SRR8943022	NULL	NULL	ffpe	tumor	PRJNA534108	RNA_seq	Bladder	Lunenfeld-Tanenbaum_Research_Institute	Illumina_HiSeq
SRR8943023	NULL	NULL	ffpe	tumor	PRJNA534108	RNA_seq	Bladder	Lunenfeld-Tanenbaum_Research_Institute	Illumina_HiSeq
SRR8943024	NULL	NULL	ffpe	tumor	PRJNA534108	RNA_seq	Bladder	Lunenfeld-Tanenbaum_Research_Institute	Illumina_HiSeq
SRR8943025	NULL	NULL	ffpe	tumor	PRJNA534108	RNA_seq	Bladder	Lunenfeld-Tanenbaum_Research_Institute	Illumina_HiSeq
SRR8943026	NULL	NULL	ffpe	tumor	PRJNA534108	RNA_seq	Bladder	Lunenfeld-Tanenbaum_Research_Institute	Illumina_HiSeq
SRR8943027	NULL	NULL	ffpe	tumor	PRJNA534108	RNA_seq	Bladder	Lunenfeld-Tanenbaum_Research_Institute	Illumina_HiSeq
SRR8943028	NULL	NULL	ffpe	tumor	PRJNA534108	RNA_seq	Bladder	Lunenfeld-Tanenbaum_Research_Institute	Illumina_HiSeq
SRR8943029	NULL	NULL	ffpe	tumor	PRJNA534108	RNA_seq	Bladder	Lunenfeld-Tanenbaum_Research_Institute	Illumina_HiSeq
SRR8943030	NULL	NULL	ffpe	tumor	PRJNA534108	RNA_seq	Bladder	Lunenfeld-Tanenbaum_Research_Institute	Illumina_HiSeq
SRR8943031	NULL	NULL	ffpe	tumor	PRJNA534108	RNA_seq	Bladder	Lunenfeld-Tanenbaum_Research_Institute	Illumina_HiSeq
SRR8943032	NULL	NULL	ffpe	tumor	PRJNA534108	RNA_seq	Bladder	Lunenfeld-Tanenbaum_Research_Institute	Illumina_HiSeq
SRR8943033	NULL	NULL	ffpe	tumor	PRJNA534108	RNA_seq	Bladder	Lunenfeld-Tanenbaum_Research_Institute	Illumina_HiSeq
SRR8943034	NULL	NULL	ffpe	tumor	PRJNA534108	RNA_seq	Bladder	Lunenfeld-Tanenbaum_Research_Institute	Illumina_HiSeq
SRR8943035	NULL	NULL	ffpe	tumor	PRJNA534108	RNA_seq	Bladder	Lunenfeld-Tanenbaum_Research_Institute	Illumina_HiSeq
SRR8943036	NULL	NULL	ffpe	tumor	PRJNA534108	RNA_seq	Bladder	Lunenfeld-Tanenbaum_Research_Institute	Illumina_HiSeq
SRR8943037	NULL	NULL	ffpe	tumor	PRJNA534108	RNA_seq	Bladder	Lunenfeld-Tanenbaum_Research_Institute	Illumina_HiSeq
SRR8943038	NULL	NULL	ffpe	tumor	PRJNA534108	RNA_seq	Bladder	Lunenfeld-Tanenbaum_Research_Institute	Illumina_HiSeq
SRR8943039	NULL	NULL	ffpe	tumor	PRJNA534108	RNA_seq	Bladder	Lunenfeld-Tanenbaum_Research_Institute	Illumina_HiSeq
SRR8943040	NULL	NULL	ffpe	tumor	PRJNA534108	RNA_seq	Bladder	Lunenfeld-Tanenbaum_Research_Institute	Illumina_HiSeq
SRR8943041	NULL	NULL	ffpe	tumor	PRJNA534108	RNA_seq	Bladder	Lunenfeld-Tanenbaum_Research_Institute	Illumina_HiSeq
SRR8943042	NULL	NULL	ffpe	tumor	PRJNA534108	RNA_seq	Bladder	Lunenfeld-Tanenbaum_Research_Institute	Illumina_HiSeq
SRR8943043	NULL	NULL	ffpe	tumor	PRJNA534108	RNA_seq	Bladder	Lunenfeld-Tanenbaum_Research_Institute	Illumina_HiSeq
SRR8943044	NULL	NULL	ffpe	tumor	PRJNA534108	RNA_seq	Bladder	Lunenfeld-Tanenbaum_Research_Institute	Illumina_HiSeq
SRR8943045	NULL	NULL	ffpe	tumor	PRJNA534108	RNA_seq	Bladder	Lunenfeld-Tanenbaum_Research_Institute	Illumina_HiSeq
SRR8943046	NULL	NULL	ffpe	tumor	PRJNA534108	RNA_seq	Bladder	Lunenfeld-Tanenbaum_Research_Institute	Illumina_HiSeq
SRR8943047	NULL	NULL	ffpe	tumor	PRJNA534108	RNA_seq	Bladder	Lunenfeld-Tanenbaum_Research_Institute	Illumina_HiSeq
SRR8943048	NULL	NULL	ffpe	tumor	PRJNA534108	RNA_seq	Bladder	Lunenfeld-Tanenbaum_Research_Institute	Illumina_HiSeq
SRR8943049	NULL	NULL	ffpe	tumor	PRJNA534108	RNA_seq	Bladder	Lunenfeld-Tanenbaum_Research_Institute	Illumina_HiSeq
SRR8943050	NULL	NULL	ffpe	tumor	PRJNA534108	RNA_seq	Bladder	Lunenfeld-Tanenbaum_Research_Institute	Illumina_HiSeq
SRR8943051	NULL	NULL	ffpe	tumor	PRJNA534108	RNA_seq	Bladder	Lunenfeld-Tanenbaum_Research_Institute	Illumina_HiSeq
SRR8943052	NULL	NULL	ffpe	tumor	PRJNA534108	RNA_seq	Bladder	Lunenfeld-Tanenbaum_Research_Institute	Illumina_HiSeq
SRR8943053	NULL	NULL	ffpe	tumor	PRJNA534108	RNA_seq	Bladder	Lunenfeld-Tanenbaum_Research_Institute	Illumina_HiSeq
SRR9623608	57	NULL	fresh	adjacent	PRJNA552055	RNA_seq	Bladder	Beijing_Institute_Of_Genomics_Of_Chinese_Academy_Of_Sciences	HiSeq_X_Ten
SRR9623609	51	NULL	fresh	adjacent	PRJNA552055	RNA_seq	Bladder	Beijing_Institute_Of_Genomics_Of_Chinese_Academy_Of_Sciences	HiSeq_X_Ten
SRR9623610	55	NULL	fresh	adjacent	PRJNA552055	RNA_seq	Bladder	Beijing_Institute_Of_Genomics_Of_Chinese_Academy_Of_Sciences	HiSeq_X_Ten
SRR9623611	72	NULL	fresh	adjacent	PRJNA552055	RNA_seq	Bladder	Beijing_Institute_Of_Genomics_Of_Chinese_Academy_Of_Sciences	HiSeq_X_Ten
SRR9623612	55	NULL	fresh	adjacent	PRJNA552055	RNA_seq	Bladder	Beijing_Institute_Of_Genomics_Of_Chinese_Academy_Of_Sciences	HiSeq_X_Ten
SRR9623613	77	NULL	fresh	adjacent	PRJNA552055	RNA_seq	Bladder	Beijing_Institute_Of_Genomics_Of_Chinese_Academy_Of_Sciences	HiSeq_X_Ten
SRR9623614	46	NULL	fresh	adjacent	PRJNA552055	RNA_seq	Bladder	Beijing_Institute_Of_Genomics_Of_Chinese_Academy_Of_Sciences	HiSeq_X_Ten
SRR9623615	69	NULL	fresh	adjacent	PRJNA552055	RNA_seq	Bladder	Beijing_Institute_Of_Genomics_Of_Chinese_Academy_Of_Sciences	HiSeq_X_Ten
SRR9623616	72	NULL	fresh	adjacent	PRJNA552055	RNA_seq	Bladder	Beijing_Institute_Of_Genomics_Of_Chinese_Academy_Of_Sciences	HiSeq_X_Ten
SRR9623617	64	NULL	fresh	adjacent	PRJNA552055	RNA_seq	Bladder	Beijing_Institute_Of_Genomics_Of_Chinese_Academy_Of_Sciences	HiSeq_X_Ten
SRR9623618	68	NULL	fresh	adjacent	PRJNA552055	RNA_seq	Bladder	Beijing_Institute_Of_Genomics_Of_Chinese_Academy_Of_Sciences	HiSeq_X_Ten
SRR9623619	65	NULL	fresh	adjacent	PRJNA552055	RNA_seq	Bladder	Beijing_Institute_Of_Genomics_Of_Chinese_Academy_Of_Sciences	HiSeq_X_Ten
SRR9623620	78	NULL	fresh	adjacent	PRJNA552055	RNA_seq	Bladder	Beijing_Institute_Of_Genomics_Of_Chinese_Academy_Of_Sciences	HiSeq_X_Ten
SRR9623621	71	NULL	fresh	adjacent	PRJNA552055	RNA_seq	Bladder	Beijing_Institute_Of_Genomics_Of_Chinese_Academy_Of_Sciences	HiSeq_X_Ten
SRR9623622	62	NULL	fresh	adjacent	PRJNA552055	RNA_seq	Bladder	Beijing_Institute_Of_Genomics_Of_Chinese_Academy_Of_Sciences	HiSeq_X_Ten
SRR9623623	73	NULL	fresh	adjacent	PRJNA552055	RNA_seq	Bladder	Beijing_Institute_Of_Genomics_Of_Chinese_Academy_Of_Sciences	HiSeq_X_Ten
SRR9623624	51	NULL	fresh	adjacent	PRJNA552055	RNA_seq	Bladder	Beijing_Institute_Of_Genomics_Of_Chinese_Academy_Of_Sciences	HiSeq_X_Ten
SRR9623625	62	NULL	fresh	adjacent	PRJNA552055	RNA_seq	Bladder	Beijing_Institute_Of_Genomics_Of_Chinese_Academy_Of_Sciences	HiSeq_X_Ten
SRR9623626	61	NULL	fresh	adjacent	PRJNA552055	RNA_seq	Bladder	Beijing_Institute_Of_Genomics_Of_Chinese_Academy_Of_Sciences	HiSeq_X_Ten
SRR9623627	60	NULL	fresh	adjacent	PRJNA552055	RNA_seq	Bladder	Beijing_Institute_Of_Genomics_Of_Chinese_Academy_Of_Sciences	HiSeq_X_Ten
SRR9623628	43	NULL	fresh	adjacent	PRJNA552055	RNA_seq	Bladder	Beijing_Institute_Of_Genomics_Of_Chinese_Academy_Of_Sciences	HiSeq_X_Ten
SRR9623629	64	NULL	fresh	adjacent	PRJNA552055	RNA_seq	Bladder	Beijing_Institute_Of_Genomics_Of_Chinese_Academy_Of_Sciences	HiSeq_X_Ten
SRR9623630	67	NULL	fresh	adjacent	PRJNA552055	RNA_seq	Bladder	Beijing_Institute_Of_Genomics_Of_Chinese_Academy_Of_Sciences	HiSeq_X_Ten
SRR9623631	48	NULL	fresh	adjacent	PRJNA552055	RNA_seq	Bladder	Beijing_Institute_Of_Genomics_Of_Chinese_Academy_Of_Sciences	HiSeq_X_Ten
SRR9623632	59	NULL	fresh	adjacent	PRJNA552055	RNA_seq	Bladder	Beijing_Institute_Of_Genomics_Of_Chinese_Academy_Of_Sciences	HiSeq_X_Ten
SRR9623633	69	NULL	fresh	adjacent	PRJNA552055	RNA_seq	Bladder	Beijing_Institute_Of_Genomics_Of_Chinese_Academy_Of_Sciences	HiSeq_X_Ten
SRR9623634	82	NULL	fresh	adjacent	PRJNA552055	RNA_seq	Bladder	Beijing_Institute_Of_Genomics_Of_Chinese_Academy_Of_Sciences	HiSeq_X_Ten
SRR9623635	69	NULL	fresh	adjacent	PRJNA552055	RNA_seq	Bladder	Beijing_Institute_Of_Genomics_Of_Chinese_Academy_Of_Sciences	HiSeq_X_Ten
SRR9623636	50	NULL	fresh	adjacent	PRJNA552055	RNA_seq	Bladder	Beijing_Institute_Of_Genomics_Of_Chinese_Academy_Of_Sciences	HiSeq_X_Ten
SRR9623637	57	NULL	fresh	tumor	PRJNA552055	RNA_seq	Bladder	Beijing_Institute_Of_Genomics_Of_Chinese_Academy_Of_Sciences	HiSeq_X_Ten
SRR9623638	50	NULL	fresh	tumor	PRJNA552055	RNA_seq	Bladder	Beijing_Institute_Of_Genomics_Of_Chinese_Academy_Of_Sciences	HiSeq_X_Ten
SRR9623639	55	NULL	fresh	tumor	PRJNA552055	RNA_seq	Bladder	Beijing_Institute_Of_Genomics_Of_Chinese_Academy_Of_Sciences	HiSeq_X_Ten
SRR9623640	72	NULL	fresh	tumor	PRJNA552055	RNA_seq	Bladder	Beijing_Institute_Of_Genomics_Of_Chinese_Academy_Of_Sciences	HiSeq_X_Ten
SRR9623641	55	NULL	fresh	tumor	PRJNA552055	RNA_seq	Bladder	Beijing_Institute_Of_Genomics_Of_Chinese_Academy_Of_Sciences	HiSeq_X_Ten
SRR9623642	74	NULL	fresh	tumor	PRJNA552055	RNA_seq	Bladder	Beijing_Institute_Of_Genomics_Of_Chinese_Academy_Of_Sciences	HiSeq_X_Ten
SRR9623643	46	NULL	fresh	tumor	PRJNA552055	RNA_seq	Bladder	Beijing_Institute_Of_Genomics_Of_Chinese_Academy_Of_Sciences	HiSeq_X_Ten
SRR9623644	56	NULL	fresh	tumor	PRJNA552055	RNA_seq	Bladder	Beijing_Institute_Of_Genomics_Of_Chinese_Academy_Of_Sciences	HiSeq_X_Ten
SRR9623645	73	NULL	fresh	tumor	PRJNA552055	RNA_seq	Bladder	Beijing_Institute_Of_Genomics_Of_Chinese_Academy_Of_Sciences	HiSeq_X_Ten
SRR9623646	70	NULL	fresh	tumor	PRJNA552055	RNA_seq	Bladder	Beijing_Institute_Of_Genomics_Of_Chinese_Academy_Of_Sciences	HiSeq_X_Ten
SRR9623647	65	NULL	fresh	tumor	PRJNA552055	RNA_seq	Bladder	Beijing_Institute_Of_Genomics_Of_Chinese_Academy_Of_Sciences	HiSeq_X_Ten
SRR9623648	78	NULL	fresh	tumor	PRJNA552055	RNA_seq	Bladder	Beijing_Institute_Of_Genomics_Of_Chinese_Academy_Of_Sciences	HiSeq_X_Ten
SRR9623649	62	NULL	fresh	tumor	PRJNA552055	RNA_seq	Bladder	Beijing_Institute_Of_Genomics_Of_Chinese_Academy_Of_Sciences	HiSeq_X_Ten
SRR9623650	76	NULL	fresh	tumor	PRJNA552055	RNA_seq	Bladder	Beijing_Institute_Of_Genomics_Of_Chinese_Academy_Of_Sciences	HiSeq_X_Ten
SRR9623651	73	NULL	fresh	tumor	PRJNA552055	RNA_seq	Bladder	Beijing_Institute_Of_Genomics_Of_Chinese_Academy_Of_Sciences	HiSeq_X_Ten
SRR9623652	51	NULL	fresh	tumor	PRJNA552055	RNA_seq	Bladder	Beijing_Institute_Of_Genomics_Of_Chinese_Academy_Of_Sciences	HiSeq_X_Ten
SRR9623653	58	NULL	fresh	tumor	PRJNA552055	RNA_seq	Bladder	Beijing_Institute_Of_Genomics_Of_Chinese_Academy_Of_Sciences	HiSeq_X_Ten
SRR9623654	61	NULL	fresh	tumor	PRJNA552055	RNA_seq	Bladder	Beijing_Institute_Of_Genomics_Of_Chinese_Academy_Of_Sciences	HiSeq_X_Ten
SRR9623655	71	NULL	fresh	tumor	PRJNA552055	RNA_seq	Bladder	Beijing_Institute_Of_Genomics_Of_Chinese_Academy_Of_Sciences	HiSeq_X_Ten
SRR9623656	59	NULL	fresh	tumor	PRJNA552055	RNA_seq	Bladder	Beijing_Institute_Of_Genomics_Of_Chinese_Academy_Of_Sciences	HiSeq_X_Ten
SRR9623657	64	NULL	fresh	tumor	PRJNA552055	RNA_seq	Bladder	Beijing_Institute_Of_Genomics_Of_Chinese_Academy_Of_Sciences	HiSeq_X_Ten
SRR9623658	67	NULL	fresh	tumor	PRJNA552055	RNA_seq	Bladder	Beijing_Institute_Of_Genomics_Of_Chinese_Academy_Of_Sciences	HiSeq_X_Ten
SRR9623659	77	NULL	fresh	tumor	PRJNA552055	RNA_seq	Bladder	Beijing_Institute_Of_Genomics_Of_Chinese_Academy_Of_Sciences	HiSeq_X_Ten
SRR9623660	52	NULL	fresh	tumor	PRJNA552055	RNA_seq	Bladder	Beijing_Institute_Of_Genomics_Of_Chinese_Academy_Of_Sciences	HiSeq_X_Ten
SRR9623661	44	NULL	fresh	tumor	PRJNA552055	RNA_seq	Bladder	Beijing_Institute_Of_Genomics_Of_Chinese_Academy_Of_Sciences	HiSeq_X_Ten
SRR9623662	80	NULL	fresh	tumor	PRJNA552055	RNA_seq	Bladder	Beijing_Institute_Of_Genomics_Of_Chinese_Academy_Of_Sciences	HiSeq_X_Ten
SRR9623663	44	NULL	fresh	tumor	PRJNA552055	RNA_seq	Bladder	Beijing_Institute_Of_Genomics_Of_Chinese_Academy_Of_Sciences	HiSeq_X_Ten
SRR9623664	48	NULL	fresh	tumor	PRJNA552055	RNA_seq	Bladder	Beijing_Institute_Of_Genomics_Of_Chinese_Academy_Of_Sciences	HiSeq_X_Ten
SRR9623665	74	NULL	fresh	tumor	PRJNA552055	RNA_seq	Bladder	Beijing_Institute_Of_Genomics_Of_Chinese_Academy_Of_Sciences	HiSeq_X_Ten
SRR9623666	56	NULL	fresh	tumor	PRJNA552055	RNA_seq	Bladder	Beijing_Institute_Of_Genomics_Of_Chinese_Academy_Of_Sciences	HiSeq_X_Ten
SRR9623667	69	NULL	fresh	tumor	PRJNA552055	RNA_seq	Bladder	Beijing_Institute_Of_Genomics_Of_Chinese_Academy_Of_Sciences	HiSeq_X_Ten
SRR9623668	82	NULL	fresh	tumor	PRJNA552055	RNA_seq	Bladder	Beijing_Institute_Of_Genomics_Of_Chinese_Academy_Of_Sciences	HiSeq_X_Ten
SRR9623669	79	NULL	fresh	tumor	PRJNA552055	RNA_seq	Bladder	Beijing_Institute_Of_Genomics_Of_Chinese_Academy_Of_Sciences	HiSeq_X_Ten
SRR9623670	69	NULL	fresh	tumor	PRJNA552055	RNA_seq	Bladder	Beijing_Institute_Of_Genomics_Of_Chinese_Academy_Of_Sciences	HiSeq_X_Ten
SRR9623671	54	NULL	fresh	tumor	PRJNA552055	RNA_seq	Bladder	Beijing_Institute_Of_Genomics_Of_Chinese_Academy_Of_Sciences	HiSeq_X_Ten
SRR9623672	50	NULL	fresh	tumor	PRJNA552055	RNA_seq	Bladder	Beijing_Institute_Of_Genomics_Of_Chinese_Academy_Of_Sciences	HiSeq_X_Ten
SRR10045367	NULL	NULL	ffpe	tumor	PRJNA562495	RNA_seq	Bladder	Imim_Spain_Barcelona	NextSeq
SRR10045368	NULL	NULL	ffpe	tumor	PRJNA562495	RNA_seq	Bladder	Imim_Spain_Barcelona	NextSeq
SRR10045369	NULL	NULL	ffpe	tumor	PRJNA562495	RNA_seq	Bladder	Imim_Spain_Barcelona	NextSeq
SRR10045370	NULL	NULL	ffpe	tumor	PRJNA562495	RNA_seq	Bladder	Imim_Spain_Barcelona	NextSeq
SRR10045371	NULL	NULL	ffpe	tumor	PRJNA562495	RNA_seq	Bladder	Imim_Spain_Barcelona	NextSeq
SRR10045372	NULL	NULL	ffpe	tumor	PRJNA562495	RNA_seq	Bladder	Imim_Spain_Barcelona	NextSeq
SRR10045373	NULL	NULL	ffpe	tumor	PRJNA562495	RNA_seq	Bladder	Imim_Spain_Barcelona	NextSeq
SRR10045374	NULL	NULL	ffpe	tumor	PRJNA562495	RNA_seq	Bladder	Imim_Spain_Barcelona	NextSeq
SRR10045375	NULL	NULL	ffpe	tumor	PRJNA562495	RNA_seq	Bladder	Imim_Spain_Barcelona	NextSeq
SRR10045376	NULL	NULL	ffpe	tumor	PRJNA562495	RNA_seq	Bladder	Imim_Spain_Barcelona	NextSeq
SRR10045377	NULL	NULL	ffpe	tumor	PRJNA562495	RNA_seq	Bladder	Imim_Spain_Barcelona	NextSeq
SRR10045378	NULL	NULL	ffpe	tumor	PRJNA562495	RNA_seq	Bladder	Imim_Spain_Barcelona	NextSeq
SRR10045379	NULL	NULL	ffpe	tumor	PRJNA562495	RNA_seq	Bladder	Imim_Spain_Barcelona	NextSeq
SRR10045380	NULL	NULL	ffpe	tumor	PRJNA562495	RNA_seq	Bladder	Imim_Spain_Barcelona	NextSeq
SRR10045381	NULL	NULL	ffpe	tumor	PRJNA562495	RNA_seq	Bladder	Imim_Spain_Barcelona	NextSeq
SRR10045382	NULL	NULL	ffpe	tumor	PRJNA562495	RNA_seq	Bladder	Imim_Spain_Barcelona	NextSeq
SRR10045383	NULL	NULL	ffpe	tumor	PRJNA562495	RNA_seq	Bladder	Imim_Spain_Barcelona	NextSeq
SRR10045384	NULL	NULL	ffpe	tumor	PRJNA562495	RNA_seq	Bladder	Imim_Spain_Barcelona	NextSeq
SRR10045385	NULL	NULL	ffpe	tumor	PRJNA562495	RNA_seq	Bladder	Imim_Spain_Barcelona	NextSeq
SRR10045386	NULL	NULL	ffpe	tumor	PRJNA562495	RNA_seq	Bladder	Imim_Spain_Barcelona	NextSeq
SRR10045387	NULL	NULL	ffpe	tumor	PRJNA562495	RNA_seq	Bladder	Imim_Spain_Barcelona	NextSeq
SRR10045388	NULL	NULL	ffpe	tumor	PRJNA562495	RNA_seq	Bladder	Imim_Spain_Barcelona	NextSeq
SRR10045389	NULL	NULL	ffpe	tumor	PRJNA562495	RNA_seq	Bladder	Imim_Spain_Barcelona	NextSeq
SRR10045390	NULL	NULL	ffpe	tumor	PRJNA562495	RNA_seq	Bladder	Imim_Spain_Barcelona	NextSeq
SRR10045392	NULL	NULL	ffpe	tumor	PRJNA562495	RNA_seq	Bladder	Imim_Spain_Barcelona	NextSeq
SRR10045393	NULL	NULL	ffpe	tumor	PRJNA562495	RNA_seq	Bladder	Imim_Spain_Barcelona	NextSeq
SRR10045394	NULL	NULL	ffpe	tumor	PRJNA562495	RNA_seq	Bladder	Imim_Spain_Barcelona	NextSeq
SRR10045395	NULL	NULL	ffpe	tumor	PRJNA562495	RNA_seq	Bladder	Imim_Spain_Barcelona	NextSeq
SRR10045396	NULL	NULL	ffpe	tumor	PRJNA562495	RNA_seq	Bladder	Imim_Spain_Barcelona	NextSeq
SRR10045397	NULL	NULL	ffpe	tumor	PRJNA562495	RNA_seq	Bladder	Imim_Spain_Barcelona	NextSeq
SRR10045398	NULL	NULL	ffpe	tumor	PRJNA562495	RNA_seq	Bladder	Imim_Spain_Barcelona	NextSeq
SRR10045399	NULL	NULL	ffpe	tumor	PRJNA562495	RNA_seq	Bladder	Imim_Spain_Barcelona	NextSeq
SRR10045400	NULL	NULL	ffpe	tumor	PRJNA562495	RNA_seq	Bladder	Imim_Spain_Barcelona	NextSeq
SRR10045401	NULL	NULL	ffpe	tumor	PRJNA562495	RNA_seq	Bladder	Imim_Spain_Barcelona	NextSeq
SRR10045402	NULL	NULL	ffpe	tumor	PRJNA562495	RNA_seq	Bladder	Imim_Spain_Barcelona	NextSeq
SRR10045403	NULL	NULL	ffpe	tumor	PRJNA562495	RNA_seq	Bladder	Imim_Spain_Barcelona	NextSeq
SRR10045404	NULL	NULL	ffpe	tumor	PRJNA562495	RNA_seq	Bladder	Imim_Spain_Barcelona	NextSeq
SRR10045405	NULL	NULL	ffpe	tumor	PRJNA562495	RNA_seq	Bladder	Imim_Spain_Barcelona	NextSeq
SRR10045406	NULL	NULL	ffpe	tumor	PRJNA562495	RNA_seq	Bladder	Imim_Spain_Barcelona	NextSeq
SRR10045407	NULL	NULL	ffpe	tumor	PRJNA562495	RNA_seq	Bladder	Imim_Spain_Barcelona	NextSeq
SRR10045408	NULL	NULL	ffpe	tumor	PRJNA562495	RNA_seq	Bladder	Imim_Spain_Barcelona	NextSeq
SRR10045409	NULL	NULL	ffpe	tumor	PRJNA562495	RNA_seq	Bladder	Imim_Spain_Barcelona	NextSeq
SRR10045410	NULL	NULL	ffpe	tumor	PRJNA562495	RNA_seq	Bladder	Imim_Spain_Barcelona	NextSeq
SRR10045411	NULL	NULL	ffpe	tumor	PRJNA562495	RNA_seq	Bladder	Imim_Spain_Barcelona	NextSeq
SRR10045412	NULL	NULL	ffpe	tumor	PRJNA562495	RNA_seq	Bladder	Imim_Spain_Barcelona	NextSeq
SRR10045413	NULL	NULL	ffpe	tumor	PRJNA562495	RNA_seq	Bladder	Imim_Spain_Barcelona	NextSeq
SRR10045414	NULL	NULL	ffpe	tumor	PRJNA562495	RNA_seq	Bladder	Imim_Spain_Barcelona	NextSeq
SRR10045415	NULL	NULL	ffpe	tumor	PRJNA562495	RNA_seq	Bladder	Imim_Spain_Barcelona	NextSeq
SRR10045416	NULL	NULL	ffpe	tumor	PRJNA562495	RNA_seq	Bladder	Imim_Spain_Barcelona	NextSeq
SRR10045417	NULL	NULL	ffpe	tumor	PRJNA562495	RNA_seq	Bladder	Imim_Spain_Barcelona	NextSeq
SRR10045418	NULL	NULL	ffpe	tumor	PRJNA562495	RNA_seq	Bladder	Imim_Spain_Barcelona	NextSeq
SRR10045419	NULL	NULL	ffpe	tumor	PRJNA562495	RNA_seq	Bladder	Imim_Spain_Barcelona	NextSeq
SRR10045420	NULL	NULL	ffpe	tumor	PRJNA562495	RNA_seq	Bladder	Imim_Spain_Barcelona	NextSeq
SRR10045421	NULL	NULL	ffpe	tumor	PRJNA562495	RNA_seq	Bladder	Imim_Spain_Barcelona	NextSeq
SRR10045422	NULL	NULL	ffpe	tumor	PRJNA562495	RNA_seq	Bladder	Imim_Spain_Barcelona	NextSeq
SRR10045423	NULL	NULL	ffpe	tumor	PRJNA562495	RNA_seq	Bladder	Imim_Spain_Barcelona	NextSeq
SRR10045424	NULL	NULL	ffpe	tumor	PRJNA562495	RNA_seq	Bladder	Imim_Spain_Barcelona	NextSeq
SRR10045425	NULL	NULL	ffpe	tumor	PRJNA562495	RNA_seq	Bladder	Imim_Spain_Barcelona	NextSeq
SRR10045426	NULL	NULL	ffpe	tumor	PRJNA562495	RNA_seq	Bladder	Imim_Spain_Barcelona	NextSeq
SRR10045427	NULL	NULL	ffpe	tumor	PRJNA562495	RNA_seq	Bladder	Imim_Spain_Barcelona	NextSeq
SRR10045428	NULL	NULL	ffpe	tumor	PRJNA562495	RNA_seq	Bladder	Imim_Spain_Barcelona	NextSeq
SRR10045429	NULL	NULL	ffpe	tumor	PRJNA562495	RNA_seq	Bladder	Imim_Spain_Barcelona	NextSeq
SRR10045430	NULL	NULL	ffpe	tumor	PRJNA562495	RNA_seq	Bladder	Imim_Spain_Barcelona	NextSeq
SRR10045431	NULL	NULL	ffpe	tumor	PRJNA562495	RNA_seq	Bladder	Imim_Spain_Barcelona	NextSeq
SRR10045432	NULL	NULL	ffpe	tumor	PRJNA562495	RNA_seq	Bladder	Imim_Spain_Barcelona	NextSeq
SRR10045433	NULL	NULL	ffpe	tumor	PRJNA562495	RNA_seq	Bladder	Imim_Spain_Barcelona	NextSeq
SRR10045434	NULL	NULL	ffpe	tumor	PRJNA562495	RNA_seq	Bladder	Imim_Spain_Barcelona	NextSeq
SRR10045435	NULL	NULL	ffpe	tumor	PRJNA562495	RNA_seq	Bladder	Imim_Spain_Barcelona	NextSeq
SRR10045436	NULL	NULL	ffpe	tumor	PRJNA562495	RNA_seq	Bladder	Imim_Spain_Barcelona	NextSeq
SRR10045437	NULL	NULL	ffpe	tumor	PRJNA562495	RNA_seq	Bladder	Imim_Spain_Barcelona	NextSeq
SRR10045438	NULL	NULL	ffpe	tumor	PRJNA562495	RNA_seq	Bladder	Imim_Spain_Barcelona	NextSeq
SRR10045439	NULL	NULL	ffpe	tumor	PRJNA562495	RNA_seq	Bladder	Imim_Spain_Barcelona	NextSeq
SRR10045440	NULL	NULL	ffpe	tumor	PRJNA562495	RNA_seq	Bladder	Imim_Spain_Barcelona	NextSeq
SRR10045441	NULL	NULL	ffpe	tumor	PRJNA562495	RNA_seq	Bladder	Imim_Spain_Barcelona	NextSeq
SRR10045442	NULL	NULL	ffpe	tumor	PRJNA562495	RNA_seq	Bladder	Imim_Spain_Barcelona	NextSeq
SRR10045443	NULL	NULL	ffpe	tumor	PRJNA562495	RNA_seq	Bladder	Imim_Spain_Barcelona	NextSeq
SRR10045444	NULL	NULL	ffpe	tumor	PRJNA562495	RNA_seq	Bladder	Imim_Spain_Barcelona	NextSeq
SRR10045445	NULL	NULL	ffpe	tumor	PRJNA562495	RNA_seq	Bladder	Imim_Spain_Barcelona	NextSeq
SRR10045446	NULL	NULL	ffpe	tumor	PRJNA562495	RNA_seq	Bladder	Imim_Spain_Barcelona	NextSeq
SRR10045447	NULL	NULL	ffpe	tumor	PRJNA562495	RNA_seq	Bladder	Imim_Spain_Barcelona	NextSeq
SRR10045448	NULL	NULL	ffpe	tumor	PRJNA562495	RNA_seq	Bladder	Imim_Spain_Barcelona	NextSeq
SRR10045449	NULL	NULL	ffpe	tumor	PRJNA562495	RNA_seq	Bladder	Imim_Spain_Barcelona	NextSeq
SRR10045450	NULL	NULL	ffpe	tumor	PRJNA562495	RNA_seq	Bladder	Imim_Spain_Barcelona	NextSeq
SRR10045451	NULL	NULL	ffpe	tumor	PRJNA562495	RNA_seq	Bladder	Imim_Spain_Barcelona	NextSeq
SRR10045452	NULL	NULL	ffpe	tumor	PRJNA562495	RNA_seq	Bladder	Imim_Spain_Barcelona	NextSeq
SRR10045453	NULL	NULL	ffpe	tumor	PRJNA562495	RNA_seq	Bladder	Imim_Spain_Barcelona	NextSeq
SRR13311153	NULL	NULL	fresh	tumor	PRJNA688091	RNA_seq	Bladder	Korea_Research_Institutue_Of_Bioscience_&_Biotechnology	Illumina_HiSeq
SRR13311154	NULL	NULL	fresh	tumor	PRJNA688091	RNA_seq	Bladder	Korea_Research_Institutue_Of_Bioscience_&_Biotechnology	Illumina_HiSeq
SRR13311155	NULL	NULL	fresh	tumor	PRJNA688091	RNA_seq	Bladder	Korea_Research_Institutue_Of_Bioscience_&_Biotechnology	Illumina_HiSeq
SRR13311156	NULL	NULL	fresh	tumor	PRJNA688091	RNA_seq	Bladder	Korea_Research_Institutue_Of_Bioscience_&_Biotechnology	Illumina_HiSeq
SRR13311157	NULL	NULL	fresh	tumor	PRJNA688091	RNA_seq	Bladder	Korea_Research_Institutue_Of_Bioscience_&_Biotechnology	Illumina_HiSeq
SRR13311158	NULL	NULL	fresh	tumor	PRJNA688091	RNA_seq	Bladder	Korea_Research_Institutue_Of_Bioscience_&_Biotechnology	Illumina_HiSeq
SRR13311159	NULL	NULL	fresh	tumor	PRJNA688091	RNA_seq	Bladder	Korea_Research_Institutue_Of_Bioscience_&_Biotechnology	Illumina_HiSeq
SRR13311160	NULL	NULL	fresh	tumor	PRJNA688091	RNA_seq	Bladder	Korea_Research_Institutue_Of_Bioscience_&_Biotechnology	Illumina_HiSeq
SRR13311161	NULL	NULL	fresh	tumor	PRJNA688091	RNA_seq	Bladder	Korea_Research_Institutue_Of_Bioscience_&_Biotechnology	Illumina_HiSeq
SRR13311162	NULL	NULL	fresh	tumor	PRJNA688091	RNA_seq	Bladder	Korea_Research_Institutue_Of_Bioscience_&_Biotechnology	Illumina_HiSeq
SRR13311163	NULL	NULL	fresh	tumor	PRJNA688091	RNA_seq	Bladder	Korea_Research_Institutue_Of_Bioscience_&_Biotechnology	Illumina_HiSeq
SRR13311164	NULL	NULL	fresh	tumor	PRJNA688091	RNA_seq	Bladder	Korea_Research_Institutue_Of_Bioscience_&_Biotechnology	Illumina_HiSeq
SRR13311165	NULL	NULL	fresh	tumor	PRJNA688091	RNA_seq	Bladder	Korea_Research_Institutue_Of_Bioscience_&_Biotechnology	Illumina_HiSeq
SRR13311166	NULL	NULL	fresh	tumor	PRJNA688091	RNA_seq	Bladder	Korea_Research_Institutue_Of_Bioscience_&_Biotechnology	Illumina_HiSeq
SRR13311167	NULL	NULL	fresh	tumor	PRJNA688091	RNA_seq	Bladder	Korea_Research_Institutue_Of_Bioscience_&_Biotechnology	Illumina_HiSeq
SRR13311168	NULL	NULL	fresh	tumor	PRJNA688091	RNA_seq	Bladder	Korea_Research_Institutue_Of_Bioscience_&_Biotechnology	Illumina_HiSeq
SRR13311169	NULL	NULL	fresh	tumor	PRJNA688091	RNA_seq	Bladder	Korea_Research_Institutue_Of_Bioscience_&_Biotechnology	Illumina_HiSeq
SRR13311170	NULL	NULL	fresh	tumor	PRJNA688091	RNA_seq	Bladder	Korea_Research_Institutue_Of_Bioscience_&_Biotechnology	Illumina_HiSeq
SRR13311171	NULL	NULL	fresh	tumor	PRJNA688091	RNA_seq	Bladder	Korea_Research_Institutue_Of_Bioscience_&_Biotechnology	Illumina_HiSeq
SRR13311172	NULL	NULL	fresh	tumor	PRJNA688091	RNA_seq	Bladder	Korea_Research_Institutue_Of_Bioscience_&_Biotechnology	Illumina_HiSeq
SRR13311173	NULL	NULL	fresh	tumor	PRJNA688091	RNA_seq	Bladder	Korea_Research_Institutue_Of_Bioscience_&_Biotechnology	Illumina_HiSeq
SRR13311174	NULL	NULL	fresh	tumor	PRJNA688091	RNA_seq	Bladder	Korea_Research_Institutue_Of_Bioscience_&_Biotechnology	Illumina_HiSeq
SRR13311175	NULL	NULL	fresh	tumor	PRJNA688091	RNA_seq	Bladder	Korea_Research_Institutue_Of_Bioscience_&_Biotechnology	Illumina_HiSeq
SRR13311176	NULL	NULL	fresh	tumor	PRJNA688091	RNA_seq	Bladder	Korea_Research_Institutue_Of_Bioscience_&_Biotechnology	Illumina_HiSeq
SRR13311177	NULL	NULL	fresh	tumor	PRJNA688091	RNA_seq	Bladder	Korea_Research_Institutue_Of_Bioscience_&_Biotechnology	Illumina_HiSeq
SRR13311178	NULL	NULL	fresh	tumor	PRJNA688091	RNA_seq	Bladder	Korea_Research_Institutue_Of_Bioscience_&_Biotechnology	Illumina_HiSeq
SRR13311179	NULL	NULL	fresh	tumor	PRJNA688091	RNA_seq	Bladder	Korea_Research_Institutue_Of_Bioscience_&_Biotechnology	Illumina_HiSeq
SRR13311180	NULL	NULL	fresh	tumor	PRJNA688091	RNA_seq	Bladder	Korea_Research_Institutue_Of_Bioscience_&_Biotechnology	Illumina_HiSeq
SRR13311181	NULL	NULL	fresh	tumor	PRJNA688091	RNA_seq	Bladder	Korea_Research_Institutue_Of_Bioscience_&_Biotechnology	Illumina_HiSeq
SRR13311182	NULL	NULL	fresh	tumor	PRJNA688091	RNA_seq	Bladder	Korea_Research_Institutue_Of_Bioscience_&_Biotechnology	Illumina_HiSeq
SRR13311183	NULL	NULL	fresh	tumor	PRJNA688091	RNA_seq	Bladder	Korea_Research_Institutue_Of_Bioscience_&_Biotechnology	Illumina_HiSeq
SRR13311184	NULL	NULL	fresh	tumor	PRJNA688091	RNA_seq	Bladder	Korea_Research_Institutue_Of_Bioscience_&_Biotechnology	Illumina_HiSeq
SAMN19572771	63	male	ffpe	tumor	PRJNA735225	RNA_seq	Bladder	Atrium_Health_Levine_Cancer_Institute	NextSeq
SAMN19572772	72	male	ffpe	tumor	PRJNA735225	RNA_seq	Bladder	Atrium_Health_Levine_Cancer_Institute	NextSeq
SAMN19572773	78	female	ffpe	tumor	PRJNA735225	RNA_seq	Bladder	Atrium_Health_Levine_Cancer_Institute	NextSeq
SAMN19572774	80	male	ffpe	tumor	PRJNA735225	RNA_seq	Bladder	Atrium_Health_Levine_Cancer_Institute	NextSeq
SAMN19572775	69	male	ffpe	tumor	PRJNA735225	RNA_seq	Bladder	Atrium_Health_Levine_Cancer_Institute	NextSeq
SAMN19572776	69	male	ffpe	tumor	PRJNA735225	RNA_seq	Bladder	Atrium_Health_Levine_Cancer_Institute	NextSeq
SAMN19572788	68	male	ffpe	tumor	PRJNA735225	RNA_seq	Bladder	Atrium_Health_Levine_Cancer_Institute	NextSeq
SAMN19572789	68	male	ffpe	tumor	PRJNA735225	RNA_seq	Bladder	Atrium_Health_Levine_Cancer_Institute	NextSeq
SAMN19572790	70	male	ffpe	tumor	PRJNA735225	RNA_seq	Bladder	Atrium_Health_Levine_Cancer_Institute	NextSeq
SAMN19572791	76	male	ffpe	tumor	PRJNA735225	RNA_seq	Bladder	Atrium_Health_Levine_Cancer_Institute	NextSeq
SAMN19572792	65	male	ffpe	tumor	PRJNA735225	RNA_seq	Bladder	Atrium_Health_Levine_Cancer_Institute	NextSeq
SAMN19572793	66	male	ffpe	tumor	PRJNA735225	RNA_seq	Bladder	Atrium_Health_Levine_Cancer_Institute	NextSeq
SAMN19572794	57	female	ffpe	tumor	PRJNA735225	RNA_seq	Bladder	Atrium_Health_Levine_Cancer_Institute	NextSeq
SAMN19572795	75	male	ffpe	tumor	PRJNA735225	RNA_seq	Bladder	Atrium_Health_Levine_Cancer_Institute	NextSeq
SAMN19572796	62	male	ffpe	tumor	PRJNA735225	RNA_seq	Bladder	Atrium_Health_Levine_Cancer_Institute	NextSeq
SAMN19572797	69	male	ffpe	tumor	PRJNA735225	RNA_seq	Bladder	Atrium_Health_Levine_Cancer_Institute	NextSeq
SAMN19572808	68	female	ffpe	tumor	PRJNA735225	RNA_seq	Bladder	Atrium_Health_Levine_Cancer_Institute	NextSeq
SAMN19572809	60	male	ffpe	tumor	PRJNA735225	RNA_seq	Bladder	Atrium_Health_Levine_Cancer_Institute	NextSeq
SAMN19572810	75	female	ffpe	tumor	PRJNA735225	RNA_seq	Bladder	Atrium_Health_Levine_Cancer_Institute	NextSeq
SAMN19572811	71	male	ffpe	tumor	PRJNA735225	RNA_seq	Bladder	Atrium_Health_Levine_Cancer_Institute	NextSeq
SAMN19572812	69	male	ffpe	tumor	PRJNA735225	RNA_seq	Bladder	Atrium_Health_Levine_Cancer_Institute	NextSeq
SAMN19572813	65	male	ffpe	tumor	PRJNA735225	RNA_seq	Bladder	Atrium_Health_Levine_Cancer_Institute	NextSeq
SAMN19572814	65	female	ffpe	tumor	PRJNA735225	RNA_seq	Bladder	Atrium_Health_Levine_Cancer_Institute	NextSeq
SAMN19572815	56	male	ffpe	tumor	PRJNA735225	RNA_seq	Bladder	Atrium_Health_Levine_Cancer_Institute	NextSeq
SAMN19572816	72	male	ffpe	tumor	PRJNA735225	RNA_seq	Bladder	Atrium_Health_Levine_Cancer_Institute	NextSeq
SAMN19572817	79	male	ffpe	tumor	PRJNA735225	RNA_seq	Bladder	Atrium_Health_Levine_Cancer_Institute	NextSeq
SAMN19572818	65	female	ffpe	tumor	PRJNA735225	RNA_seq	Bladder	Atrium_Health_Levine_Cancer_Institute	NextSeq
SAMN19572819	66	male	ffpe	tumor	PRJNA735225	RNA_seq	Bladder	Atrium_Health_Levine_Cancer_Institute	NextSeq
SAMN19572820	64	male	ffpe	tumor	PRJNA735225	RNA_seq	Bladder	Atrium_Health_Levine_Cancer_Institute	NextSeq
SAMN19572821	70	female	ffpe	tumor	PRJNA735225	RNA_seq	Bladder	Atrium_Health_Levine_Cancer_Institute	NextSeq
SAMN19572822	62	female	ffpe	tumor	PRJNA735225	RNA_seq	Bladder	Atrium_Health_Levine_Cancer_Institute	NextSeq
SAMN19572823	65	male	ffpe	tumor	PRJNA735225	RNA_seq	Bladder	Atrium_Health_Levine_Cancer_Institute	NextSeq
SAMN19572824	70	male	ffpe	tumor	PRJNA735225	RNA_seq	Bladder	Atrium_Health_Levine_Cancer_Institute	NextSeq
SAMN19572833	82	male	ffpe	tumor	PRJNA735225	RNA_seq	Bladder	Atrium_Health_Levine_Cancer_Institute	NextSeq
SAMN19572834	76	male	ffpe	tumor	PRJNA735225	RNA_seq	Bladder	Atrium_Health_Levine_Cancer_Institute	NextSeq
SAMN19572835	77	female	ffpe	tumor	PRJNA735225	RNA_seq	Bladder	Atrium_Health_Levine_Cancer_Institute	NextSeq
SAMN19572836	63	male	ffpe	tumor	PRJNA735225	RNA_seq	Bladder	Atrium_Health_Levine_Cancer_Institute	NextSeq
SAMN19572837	73	male	ffpe	tumor	PRJNA735225	RNA_seq	Bladder	Atrium_Health_Levine_Cancer_Institute	NextSeq
SAMN19572838	46	male	ffpe	tumor	PRJNA735225	RNA_seq	Bladder	Atrium_Health_Levine_Cancer_Institute	NextSeq
SAMN19572839	73	male	ffpe	tumor	PRJNA735225	RNA_seq	Bladder	Atrium_Health_Levine_Cancer_Institute	NextSeq
SRR650130	NULL	NULL	fresh	tumor	PRJNA186504	RNA_seq	Bladder	BGI	Illumina_GA
SRR650131	NULL	NULL	fresh	tumor	PRJNA186504	RNA_seq	Bladder	BGI	Illumina_GA
SRR650132	NULL	NULL	fresh	tumor	PRJNA186504	RNA_seq	Bladder	BGI	Illumina_GA
SRR650133	NULL	NULL	fresh	tumor	PRJNA186504	RNA_seq	Bladder	BGI	Illumina_GA
SRR650134	NULL	NULL	fresh	tumor	PRJNA186504	RNA_seq	Bladder	BGI	Illumina_GA
SRR650135	NULL	NULL	fresh	tumor	PRJNA186504	RNA_seq	Bladder	BGI	Illumina_GA
SRR650136	NULL	NULL	fresh	tumor	PRJNA186504	RNA_seq	Bladder	BGI	Illumina_GA
SRR650137	NULL	NULL	fresh	tumor	PRJNA186504	RNA_seq	Bladder	BGI	Illumina_GA
SRR650138	NULL	NULL	fresh	adjacent	PRJNA186504	RNA_seq	Bladder	BGI	Illumina_GA
SRR650139	NULL	NULL	fresh	adjacent	PRJNA186504	RNA_seq	Bladder	BGI	Illumina_GA
SRR650140	NULL	NULL	fresh	tumor	PRJNA186504	RNA_seq	Bladder	BGI	Illumina_GA
SRR650141	NULL	NULL	fresh	tumor	PRJNA186504	RNA_seq	Bladder	BGI	Illumina_GA
SRR650142	NULL	NULL	fresh	adjacent	PRJNA186504	RNA_seq	Bladder	BGI	Illumina_GA
SRR650143	NULL	NULL	fresh	adjacent	PRJNA186504	RNA_seq	Bladder	BGI	Illumina_GA
SRR650144	NULL	NULL	fresh	tumor	PRJNA186504	RNA_seq	Bladder	BGI	Illumina_GA
SRR650145	NULL	NULL	fresh	adjacent	PRJNA186504	RNA_seq	Bladder	BGI	Illumina_GA
SRR650146	NULL	NULL	fresh	adjacent	PRJNA186504	RNA_seq	Bladder	BGI	Illumina_GA
SRR650147	NULL	NULL	fresh	tumor	PRJNA186504	RNA_seq	Bladder	BGI	Illumina_GA
SRR650148	NULL	NULL	fresh	adjacent	PRJNA186504	RNA_seq	Bladder	BGI	Illumina_GA
SRR650149	NULL	NULL	fresh	adjacent	PRJNA186504	RNA_seq	Bladder	BGI	Illumina_GA
SRR650150	NULL	NULL	fresh	tumor	PRJNA186504	RNA_seq	Bladder	BGI	Illumina_GA
SRR650151	NULL	NULL	fresh	adjacent	PRJNA186504	RNA_seq	Bladder	BGI	Illumina_GA
SRR650152	NULL	NULL	fresh	adjacent	PRJNA186504	RNA_seq	Bladder	BGI	Illumina_GA
SRR650153	NULL	NULL	fresh	tumor	PRJNA186504	RNA_seq	Bladder	BGI	Illumina_GA
SRR650154	NULL	NULL	fresh	adjacent	PRJNA186504	RNA_seq	Bladder	BGI	Illumina_GA
SRR650155	NULL	NULL	fresh	adjacent	PRJNA186504	RNA_seq	Bladder	BGI	Illumina_GA
SRR650156	NULL	NULL	fresh	tumor	PRJNA186504	RNA_seq	Bladder	BGI	Illumina_GA
SRR650157	NULL	NULL	fresh	adjacent	PRJNA186504	RNA_seq	Bladder	BGI	Illumina_GA
SRR650158	NULL	NULL	fresh	adjacent	PRJNA186504	RNA_seq	Bladder	BGI	Illumina_GA
SRR650159	NULL	NULL	fresh	tumor	PRJNA186504	RNA_seq	Bladder	BGI	Illumina_GA
SRR650160	NULL	NULL	fresh	adjacent	PRJNA186504	RNA_seq	Bladder	BGI	Illumina_GA
SRR650161	NULL	NULL	fresh	adjacent	PRJNA186504	RNA_seq	Bladder	BGI	Illumina_GA
SRR650162	NULL	NULL	fresh	tumor	PRJNA186504	RNA_seq	Bladder	BGI	Illumina_GA
SRR650163	NULL	NULL	fresh	adjacent	PRJNA186504	RNA_seq	Bladder	BGI	Illumina_GA
SRR650164	NULL	NULL	fresh	adjacent	PRJNA186504	RNA_seq	Bladder	BGI	Illumina_GA
SRR650165	NULL	NULL	fresh	tumor	PRJNA186504	RNA_seq	Bladder	BGI	Illumina_GA
SRR650166	NULL	NULL	fresh	tumor	PRJNA186504	RNA_seq	Bladder	BGI	Illumina_GA
SRR650167	NULL	NULL	fresh	tumor	PRJNA186504	RNA_seq	Bladder	BGI	Illumina_GA
SRR650168	NULL	NULL	fresh	tumor	PRJNA186504	RNA_seq	Bladder	BGI	Illumina_GA
SRR650169	NULL	NULL	fresh	adjacent	PRJNA186504	RNA_seq	Bladder	BGI	Illumina_GA
SRR650170	NULL	NULL	fresh	adjacent	PRJNA186504	RNA_seq	Bladder	BGI	Illumina_GA
SRR650171	NULL	NULL	fresh	tumor	PRJNA186504	RNA_seq	Bladder	BGI	Illumina_GA
SRR650172	NULL	NULL	fresh	adjacent	PRJNA186504	RNA_seq	Bladder	BGI	Illumina_GA
SRR650173	NULL	NULL	fresh	adjacent	PRJNA186504	RNA_seq	Bladder	BGI	Illumina_GA
SRR650174	NULL	NULL	fresh	adjacent	PRJNA186504	RNA_seq	Bladder	BGI	Illumina_GA
SRR650175	NULL	NULL	fresh	adjacent	PRJNA186504	RNA_seq	Bladder	BGI	Illumina_GA
SRR650176	NULL	NULL	fresh	tumor	PRJNA186504	RNA_seq	Bladder	BGI	Illumina_GA
SRR650177	NULL	NULL	fresh	tumor	PRJNA186504	RNA_seq	Bladder	BGI	Illumina_GA
SRR650178	NULL	NULL	fresh	adjacent	PRJNA186504	RNA_seq	Bladder	BGI	Illumina_GA
SRR650179	NULL	NULL	fresh	tumor	PRJNA186504	RNA_seq	Bladder	BGI	Illumina_GA
SRR650180	NULL	NULL	fresh	tumor	PRJNA186504	RNA_seq	Bladder	BGI	Illumina_GA
SRR650181	NULL	NULL	fresh	tumor	PRJNA186504	RNA_seq	Bladder	BGI	Illumina_GA
SRR650182	NULL	NULL	fresh	adjacent	PRJNA186504	RNA_seq	Bladder	BGI	Illumina_GA
SRR650183	NULL	NULL	fresh	tumor	PRJNA186504	RNA_seq	Bladder	BGI	Illumina_GA
SRR650184	NULL	NULL	fresh	tumor	PRJNA186504	RNA_seq	Bladder	BGI	Illumina_GA
SRR650185	NULL	NULL	fresh	tumor	PRJNA186504	RNA_seq	Bladder	BGI	Illumina_GA
SRR650186	NULL	NULL	fresh	adjacent	PRJNA186504	RNA_seq	Bladder	BGI	Illumina_GA
SRR650187	NULL	NULL	fresh	adjacent	PRJNA186504	RNA_seq	Bladder	BGI	Illumina_GA
SRR650188	NULL	NULL	fresh	tumor	PRJNA186504	RNA_seq	Bladder	BGI	Illumina_GA
SRR650189	NULL	NULL	fresh	adjacent	PRJNA186504	RNA_seq	Bladder	BGI	Illumina_GA
SRR650190	NULL	NULL	fresh	adjacent	PRJNA186504	RNA_seq	Bladder	BGI	Illumina_GA
SRR650191	NULL	NULL	fresh	tumor	PRJNA186504	RNA_seq	Bladder	BGI	Illumina_GA
SRR650192	NULL	NULL	fresh	tumor	PRJNA186504	RNA_seq	Bladder	BGI	Illumina_GA
SRR650193	NULL	NULL	fresh	adjacent	PRJNA186504	RNA_seq	Bladder	BGI	Illumina_GA
SRR650194	NULL	NULL	fresh	adjacent	PRJNA186504	RNA_seq	Bladder	BGI	Illumina_GA
SRR650195	NULL	NULL	fresh	tumor	PRJNA186504	RNA_seq	Bladder	BGI	Illumina_GA
SRR650196	NULL	NULL	fresh	tumor	PRJNA186504	RNA_seq	Bladder	BGI	Illumina_GA
SRR650197	NULL	NULL	fresh	tumor	PRJNA186504	RNA_seq	Bladder	BGI	Illumina_GA
SRR650198	NULL	NULL	fresh	tumor	PRJNA186504	RNA_seq	Bladder	BGI	Illumina_GA
SRR650199	NULL	NULL	fresh	tumor	PRJNA186504	RNA_seq	Bladder	BGI	Illumina_GA
SRR650200	NULL	NULL	fresh	tumor	PRJNA186504	RNA_seq	Bladder	BGI	Illumina_GA
SRR650201	NULL	NULL	fresh	tumor	PRJNA186504	RNA_seq	Bladder	BGI	Illumina_GA
SRR650202	NULL	NULL	fresh	tumor	PRJNA186504	RNA_seq	Bladder	BGI	Illumina_GA
SRR650203	NULL	NULL	fresh	tumor	PRJNA186504	RNA_seq	Bladder	BGI	Illumina_GA
SRR650204	NULL	NULL	fresh	tumor	PRJNA186504	RNA_seq	Bladder	BGI	Illumina_GA
SRR650205	NULL	NULL	fresh	tumor	PRJNA186504	RNA_seq	Bladder	BGI	Illumina_GA
SRR3648546	30	female		tumor	PRJNA322354	WXS	Brain	Duke_University	Illumina_HiSeq
SRR3648547	31	male		tumor	PRJNA322354	WXS	Brain	Duke_University	Illumina_HiSeq
SRR3648548	45	male		tumor	PRJNA322354	WXS	Brain	Duke_University	Illumina_HiSeq
SRR3648549	16	male		tumor	PRJNA322354	WXS	Brain	Duke_University	Illumina_HiSeq
SRR3648550	25	male		tumor	PRJNA322354	WXS	Brain	Duke_University	Illumina_HiSeq
SRR3648551	48	male		tumor	PRJNA322354	WXS	Brain	Duke_University	Illumina_HiSeq
SRR3648552	24	female		tumor	PRJNA322354	WXS	Brain	Duke_University	Illumina_HiSeq
SRR3648553	11	male		tumor	PRJNA322354	WXS	Brain	Duke_University	Illumina_HiSeq
SRR3648554	42	male		tumor	PRJNA322354	WXS	Brain	Duke_University	Illumina_HiSeq
SRR3648555	53	female		tumor	PRJNA322354	WXS	Brain	Duke_University	Illumina_HiSeq
SRR3648556	12	male		tumor	PRJNA322354	WXS	Brain	Duke_University	Illumina_HiSeq
SRR3648557	5	female		tumor	PRJNA322354	WXS	Brain	Duke_University	Illumina_HiSeq
SRR3648558	44	female		tumor	PRJNA322354	WXS	Brain	Duke_University	Illumina_HiSeq
SRR3648559	27	male		tumor	PRJNA322354	WXS	Brain	Duke_University	Illumina_HiSeq
SRR3648560	41	male		tumor	PRJNA322354	WXS	Brain	Duke_University	Illumina_HiSeq
SRR3648561	24	male		tumor	PRJNA322354	WXS	Brain	Duke_University	Illumina_HiSeq
SRR3648562	15	male		tumor	PRJNA322354	WXS	Brain	Duke_University	Illumina_HiSeq
SRR3648563	22	female		tumor	PRJNA322354	WXS	Brain	Duke_University	Illumina_HiSeq
SRR3648569	25	male		tumor	PRJNA322354	WXS	Brain	Duke_University	Illumina_HiSeq
SRR3648583	42	female		tumor	PRJNA322354	WXS	Brain	Duke_University	Illumina_HiSeq
SRR3648594	10	female		tumor	PRJNA322354	WXS	Brain	Duke_University	Illumina_HiSeq
SRR3648597	23	female		tumor	PRJNA322354	WXS	Brain	Duke_University	Illumina_HiSeq
SRR3648598	49	female		tumor	PRJNA322354	WXS	Brain	Duke_University	Illumina_HiSeq
SRR3648599	30	male		tumor	PRJNA322354	WXS	Brain	Duke_University	Illumina_HiSeq
SRR3648600	38	male		tumor	PRJNA322354	WXS	Brain	Duke_University	Illumina_HiSeq
SRR6914919	69	male	fresh	tumor	PRJNA446069	WXS	Brain	Duke_University	Illumina_HiSeq
SRR6914920	58	female	fresh	tumor	PRJNA446069	WXS	Brain	Duke_University	Illumina_HiSeq
SRR6914921	59	male	fresh	tumor	PRJNA446069	WXS	Brain	Duke_University	Illumina_HiSeq
SRR6914922	26	male	fresh	tumor	PRJNA446069	WXS	Brain	Duke_University	Illumina_HiSeq
SRR6914923	52	male	fresh	tumor	PRJNA446069	WXS	Brain	Duke_University	Illumina_HiSeq
SRR6914924	58	male	fresh	tumor	PRJNA446069	WXS	Brain	Duke_University	Illumina_HiSeq
SRR6914925	82	male	fresh	tumor	PRJNA446069	WXS	Brain	Duke_University	Illumina_HiSeq
SRR6914926	30	female	fresh	tumor	PRJNA446069	WXS	Brain	Duke_University	Illumina_HiSeq
SRR6914929	73	male	fresh	tumor	PRJNA446069	WXS	Brain	Duke_University	Illumina_HiSeq
SRR6914930	56	male	fresh	tumor	PRJNA446069	WXS	Brain	Duke_University	Illumina_HiSeq
SRR6914933	51	female	fresh	tumor	PRJNA446069	WGS	Brain	Duke_University	HiSeq_X_Ten
SRR6914934	59	male	fresh	tumor	PRJNA446069	WGS	Brain	Duke_University	HiSeq_X_Ten
SRR6914936	67	female	fresh	tumor	PRJNA446069	WXS	Brain	Duke_University	Illumina_HiSeq
SRR6914938	25	female	fresh	tumor	PRJNA446069	WXS	Brain	Duke_University	Illumina_HiSeq
SRR6914939	30	female	fresh	tumor	PRJNA446069	WXS	Brain	Duke_University	Illumina_HiSeq
SRR6914940	59	male	fresh	tumor	PRJNA446069	WXS	Brain	Duke_University	Illumina_HiSeq
SRR6914941	67	female	fresh	tumor	PRJNA446069	WXS	Brain	Duke_University	Illumina_HiSeq
SRR6914942	55	male	fresh	tumor	PRJNA446069	WXS	Brain	Duke_University	Illumina_HiSeq
SRR6914943	51	female	fresh	tumor	PRJNA446069	WXS	Brain	Duke_University	Illumina_HiSeq
SRR6914944	57	female	fresh	tumor	PRJNA446069	WXS	Brain	Duke_University	Illumina_HiSeq
SRR6914945	77	female	fresh	tumor	PRJNA446069	WXS	Brain	Duke_University	Illumina_HiSeq
SRR6914948	70	female	fresh	tumor	PRJNA446069	WXS	Brain	Duke_University	Illumina_HiSeq
SRR6914949	58	male	fresh	tumor	PRJNA446069	WXS	Brain	Duke_University	Illumina_HiSeq
SRR6914950	59	male	fresh	tumor	PRJNA446069	WXS	Brain	Duke_University	Illumina_HiSeq
SRR6914951	62	male	fresh	tumor	PRJNA446069	WXS	Brain	Duke_University	Illumina_HiSeq
SRR6914952	29	female	fresh	tumor	PRJNA446069	WXS	Brain	Duke_University	Illumina_HiSeq
SRR6914955	55	female	fresh	tumor	PRJNA446069	WXS	Brain	Duke_University	Illumina_HiSeq
SRR8713139	NULL	NULL		adjacent	PRJNA525736	RNA_seq	Brain	The_1St_Affiliated_Hospital_Of_Sun_Yat_Sen_University	Illumina_HiSeq
SRR8713142	NULL	NULL		adjacent	PRJNA525736	RNA_seq	Brain	The_1St_Affiliated_Hospital_Of_Sun_Yat_Sen_University	Illumina_HiSeq
SRR8713143	NULL	NULL		tumor	PRJNA525736	RNA_seq	Brain	The_1St_Affiliated_Hospital_Of_Sun_Yat_Sen_University	Illumina_HiSeq
SRR8713162	NULL	NULL		adjacent	PRJNA525736	RNA_seq	Brain	The_1St_Affiliated_Hospital_Of_Sun_Yat_Sen_University	Illumina_HiSeq
SRR8713163	NULL	NULL		tumor	PRJNA525736	RNA_seq	Brain	The_1St_Affiliated_Hospital_Of_Sun_Yat_Sen_University	Illumina_HiSeq
SRR8713164	NULL	NULL		adjacent	PRJNA525736	RNA_seq	Brain	The_1St_Affiliated_Hospital_Of_Sun_Yat_Sen_University	Illumina_HiSeq
SRR8713165	NULL	NULL		tumor	PRJNA525736	RNA_seq	Brain	The_1St_Affiliated_Hospital_Of_Sun_Yat_Sen_University	Illumina_HiSeq
SRR8713168	NULL	NULL		adjacent	PRJNA525736	RNA_seq	Brain	The_1St_Affiliated_Hospital_Of_Sun_Yat_Sen_University	Illumina_HiSeq
SRR8713169	NULL	NULL		tumor	PRJNA525736	RNA_seq	Brain	The_1St_Affiliated_Hospital_Of_Sun_Yat_Sen_University	Illumina_HiSeq
SRR8713178	NULL	NULL		tumor	PRJNA525736	RNA_seq	Brain	The_1St_Affiliated_Hospital_Of_Sun_Yat_Sen_University	Illumina_HiSeq
SRR8713186	NULL	NULL		tumor	PRJNA525736	RNA_seq	Brain	The_1St_Affiliated_Hospital_Of_Sun_Yat_Sen_University	Illumina_HiSeq
SRR8713187	NULL	NULL		adjacent	PRJNA525736	RNA_seq	Brain	The_1St_Affiliated_Hospital_Of_Sun_Yat_Sen_University	Illumina_HiSeq
SRR8713188	NULL	NULL		tumor	PRJNA525736	RNA_seq	Brain	The_1St_Affiliated_Hospital_Of_Sun_Yat_Sen_University	Illumina_HiSeq
SRR8713189	NULL	NULL		adjacent	PRJNA525736	RNA_seq	Brain	The_1St_Affiliated_Hospital_Of_Sun_Yat_Sen_University	Illumina_HiSeq
SRR8713190	NULL	NULL		tumor	PRJNA525736	RNA_seq	Brain	The_1St_Affiliated_Hospital_Of_Sun_Yat_Sen_University	Illumina_HiSeq
SRR8713191	NULL	NULL		adjacent	PRJNA525736	RNA_seq	Brain	The_1St_Affiliated_Hospital_Of_Sun_Yat_Sen_University	Illumina_HiSeq
SRR8713192	NULL	NULL		tumor	PRJNA525736	RNA_seq	Brain	The_1St_Affiliated_Hospital_Of_Sun_Yat_Sen_University	Illumina_HiSeq
SRR8713193	NULL	NULL		adjacent	PRJNA525736	RNA_seq	Brain	The_1St_Affiliated_Hospital_Of_Sun_Yat_Sen_University	Illumina_HiSeq
SRR8713194	NULL	NULL		tumor	PRJNA525736	RNA_seq	Brain	The_1St_Affiliated_Hospital_Of_Sun_Yat_Sen_University	Illumina_HiSeq
SRR8713195	NULL	NULL		adjacent	PRJNA525736	RNA_seq	Brain	The_1St_Affiliated_Hospital_Of_Sun_Yat_Sen_University	Illumina_HiSeq
SRR8713201	NULL	NULL		tumor	PRJNA525736	RNA_seq	Brain	The_1St_Affiliated_Hospital_Of_Sun_Yat_Sen_University	Illumina_HiSeq
SRR8713202	NULL	NULL		adjacent	PRJNA525736	RNA_seq	Brain	The_1St_Affiliated_Hospital_Of_Sun_Yat_Sen_University	Illumina_HiSeq
SRR8713203	NULL	NULL		tumor	PRJNA525736	RNA_seq	Brain	The_1St_Affiliated_Hospital_Of_Sun_Yat_Sen_University	Illumina_HiSeq
SRR8713204	NULL	NULL		adjacent	PRJNA525736	RNA_seq	Brain	The_1St_Affiliated_Hospital_Of_Sun_Yat_Sen_University	Illumina_HiSeq
SAMN27532359R	35	male		tumor	PRJNA825658	RNA_seq	Brain	Seoul_National_University_Hospital	Illumina_NovaSeq
SAMN27532360R	32	female		tumor	PRJNA825658	RNA_seq	Brain	Seoul_National_University_Hospital	Illumina_NovaSeq
SAMN27532361R	71	female		tumor	PRJNA825658	RNA_seq	Brain	Seoul_National_University_Hospital	Illumina_NovaSeq
SAMN27532362R	45	male		tumor	PRJNA825658	RNA_seq	Brain	Seoul_National_University_Hospital	Illumina_NovaSeq
SAMN27532363R	71	male		tumor	PRJNA825658	RNA_seq	Brain	Seoul_National_University_Hospital	Illumina_NovaSeq
SAMN27532364R	73	male		tumor	PRJNA825658	RNA_seq	Brain	Seoul_National_University_Hospital	Illumina_NovaSeq
SAMN27532365R	49	male		tumor	PRJNA825658	RNA_seq	Brain	Seoul_National_University_Hospital	Illumina_NovaSeq
SAMN27532366R	58	male		tumor	PRJNA825658	RNA_seq	Brain	Seoul_National_University_Hospital	Illumina_NovaSeq
SAMN27532367R	42	male		tumor	PRJNA825658	RNA_seq	Brain	Seoul_National_University_Hospital	Illumina_NovaSeq
SAMN27532368R	27	female		tumor	PRJNA825658	RNA_seq	Brain	Seoul_National_University_Hospital	Illumina_NovaSeq
SAMN27532369R	71	female		tumor	PRJNA825658	RNA_seq	Brain	Seoul_National_University_Hospital	Illumina_NovaSeq
SAMN27532370R	67	female		tumor	PRJNA825658	RNA_seq	Brain	Seoul_National_University_Hospital	Illumina_NovaSeq
SAMN27532371R	68	male		tumor	PRJNA825658	RNA_seq	Brain	Seoul_National_University_Hospital	Illumina_NovaSeq
SAMN27532372R	67	male		tumor	PRJNA825658	RNA_seq	Brain	Seoul_National_University_Hospital	Illumina_NovaSeq
SAMN27532373R	67	male		tumor	PRJNA825658	RNA_seq	Brain	Seoul_National_University_Hospital	Illumina_NovaSeq
SAMN27532374R	58	female		tumor	PRJNA825658	RNA_seq	Brain	Seoul_National_University_Hospital	Illumina_NovaSeq
SAMN27532375R	63	male		tumor	PRJNA825658	RNA_seq	Brain	Seoul_National_University_Hospital	Illumina_NovaSeq
SAMN27532376R	42	male		tumor	PRJNA825658	RNA_seq	Brain	Seoul_National_University_Hospital	Illumina_NovaSeq
SAMN27532377R	70	male		tumor	PRJNA825658	RNA_seq	Brain	Seoul_National_University_Hospital	Illumina_NovaSeq
SAMN27532378R	55	male		tumor	PRJNA825658	RNA_seq	Brain	Seoul_National_University_Hospital	Illumina_NovaSeq
SAMN27532379R	77	male		tumor	PRJNA825658	RNA_seq	Brain	Seoul_National_University_Hospital	Illumina_NovaSeq
SAMN27532380R	70	female		tumor	PRJNA825658	RNA_seq	Brain	Seoul_National_University_Hospital	Illumina_NovaSeq
SAMN27532381R	83	female		tumor	PRJNA825658	RNA_seq	Brain	Seoul_National_University_Hospital	Illumina_NovaSeq
SAMN27532382R	63	female		tumor	PRJNA825658	RNA_seq	Brain	Seoul_National_University_Hospital	Illumina_NovaSeq
SAMN27532383R	61	male		tumor	PRJNA825658	RNA_seq	Brain	Seoul_National_University_Hospital	Illumina_NovaSeq
SAMN27532383W	61	male		tumor	PRJNA825658	WXS	Brain	Seoul_National_University_Hospital	Illumina_HiSeq
SAMN27532384R	65	male		tumor	PRJNA825658	RNA_seq	Brain	Seoul_National_University_Hospital	Illumina_NovaSeq
SAMN27532384W	65	male		tumor	PRJNA825658	WXS	Brain	Seoul_National_University_Hospital	Illumina_HiSeq
SAMN27532385R	40	female		tumor	PRJNA825658	RNA_seq	Brain	Seoul_National_University_Hospital	Illumina_NovaSeq
SAMN27532385W	40	female		tumor	PRJNA825658	WXS	Brain	Seoul_National_University_Hospital	Illumina_HiSeq
SAMN27532386R	48	female		tumor	PRJNA825658	RNA_seq	Brain	Seoul_National_University_Hospital	Illumina_NovaSeq
SAMN27532386W	48	female		tumor	PRJNA825658	WXS	Brain	Seoul_National_University_Hospital	Illumina_HiSeq
SAMN27532387R	28	male		tumor	PRJNA825658	RNA_seq	Brain	Seoul_National_University_Hospital	Illumina_NovaSeq
SAMN27532387W	28	male		tumor	PRJNA825658	WXS	Brain	Seoul_National_University_Hospital	Illumina_HiSeq
SAMN27532388R	31	male		tumor	PRJNA825658	RNA_seq	Brain	Seoul_National_University_Hospital	Illumina_NovaSeq
SAMN27532388W	31	male		tumor	PRJNA825658	WXS	Brain	Seoul_National_University_Hospital	Illumina_HiSeq
SAMN27532389R	65	female		tumor	PRJNA825658	RNA_seq	Brain	Seoul_National_University_Hospital	Illumina_NovaSeq
SAMN27532389W	65	female		tumor	PRJNA825658	WXS	Brain	Seoul_National_University_Hospital	Illumina_HiSeq
SAMN27532390R	59	female		tumor	PRJNA825658	RNA_seq	Brain	Seoul_National_University_Hospital	Illumina_NovaSeq
SAMN27532390W	59	female		tumor	PRJNA825658	WXS	Brain	Seoul_National_University_Hospital	Illumina_HiSeq
SAMN27532391R	34	male		tumor	PRJNA825658	RNA_seq	Brain	Seoul_National_University_Hospital	Illumina_NovaSeq
SAMN27532391W	34	male		tumor	PRJNA825658	WXS	Brain	Seoul_National_University_Hospital	Illumina_HiSeq
SAMN27532392R	37	male		tumor	PRJNA825658	RNA_seq	Brain	Seoul_National_University_Hospital	Illumina_NovaSeq
SAMN27532392W	37	male		tumor	PRJNA825658	WXS	Brain	Seoul_National_University_Hospital	Illumina_HiSeq
SAMN27532393R	30	female		tumor	PRJNA825658	RNA_seq	Brain	Seoul_National_University_Hospital	Illumina_NovaSeq
SAMN27532393W	30	female		tumor	PRJNA825658	WXS	Brain	Seoul_National_University_Hospital	Illumina_HiSeq
SAMN27532394R	34	female		tumor	PRJNA825658	RNA_seq	Brain	Seoul_National_University_Hospital	Illumina_NovaSeq
SAMN27532394W	34	female		tumor	PRJNA825658	WXS	Brain	Seoul_National_University_Hospital	Illumina_HiSeq
SAMN27532395R	58	male		tumor	PRJNA825658	RNA_seq	Brain	Seoul_National_University_Hospital	Illumina_NovaSeq
SAMN27532395W	58	male		tumor	PRJNA825658	WXS	Brain	Seoul_National_University_Hospital	Illumina_HiSeq
SAMN27532396R	61	male		tumor	PRJNA825658	RNA_seq	Brain	Seoul_National_University_Hospital	Illumina_NovaSeq
SAMN27532396W	61	male		tumor	PRJNA825658	WXS	Brain	Seoul_National_University_Hospital	Illumina_HiSeq
SRR19242800	NULL	NULL		tumor	PRJNA838967	RNA_seq	Brain	Karolinska_Institute	Illumina_NovaSeq
SRR19242801	NULL	NULL		tumor	PRJNA838967	RNA_seq	Brain	Karolinska_Institute	Illumina_NovaSeq
SRR19242802	NULL	NULL		tumor	PRJNA838967	RNA_seq	Brain	Karolinska_Institute	Illumina_NovaSeq
SRR19242803	NULL	NULL		tumor	PRJNA838967	RNA_seq	Brain	Karolinska_Institute	Illumina_NovaSeq
SRR19242804	NULL	NULL		tumor	PRJNA838967	RNA_seq	Brain	Karolinska_Institute	Illumina_NovaSeq
SRR19242805	NULL	NULL		tumor	PRJNA838967	RNA_seq	Brain	Karolinska_Institute	Illumina_NovaSeq
SRR19242806	NULL	NULL		tumor	PRJNA838967	RNA_seq	Brain	Karolinska_Institute	Illumina_NovaSeq
SRR19242807	NULL	NULL		tumor	PRJNA838967	RNA_seq	Brain	Karolinska_Institute	Illumina_NovaSeq
SRR19242808	NULL	NULL		tumor	PRJNA838967	RNA_seq	Brain	Karolinska_Institute	Illumina_NovaSeq
SRR19242809	NULL	NULL		tumor	PRJNA838967	RNA_seq	Brain	Karolinska_Institute	Illumina_NovaSeq
SRR19242810	NULL	NULL		tumor	PRJNA838967	RNA_seq	Brain	Karolinska_Institute	Illumina_NovaSeq
SRR19242811	NULL	NULL		tumor	PRJNA838967	RNA_seq	Brain	Karolinska_Institute	Illumina_NovaSeq
SRR19242812	NULL	NULL		tumor	PRJNA838967	RNA_seq	Brain	Karolinska_Institute	Illumina_NovaSeq
SRR19242813	NULL	NULL		tumor	PRJNA838967	RNA_seq	Brain	Karolinska_Institute	Illumina_NovaSeq
SRR19242814	NULL	NULL		tumor	PRJNA838967	RNA_seq	Brain	Karolinska_Institute	Illumina_NovaSeq
SRR19242815	NULL	NULL		tumor	PRJNA838967	RNA_seq	Brain	Karolinska_Institute	Illumina_NovaSeq
SRR19242816	NULL	NULL		tumor	PRJNA838967	RNA_seq	Brain	Karolinska_Institute	Illumina_NovaSeq
SRR19242817	NULL	NULL		tumor	PRJNA838967	RNA_seq	Brain	Karolinska_Institute	Illumina_NovaSeq
SRR19242818	NULL	NULL		tumor	PRJNA838967	RNA_seq	Brain	Karolinska_Institute	Illumina_NovaSeq
SRR19242819	NULL	NULL		tumor	PRJNA838967	RNA_seq	Brain	Karolinska_Institute	Illumina_NovaSeq
SRR19242820	NULL	NULL		tumor	PRJNA838967	RNA_seq	Brain	Karolinska_Institute	Illumina_NovaSeq
SRR19242821	NULL	NULL		tumor	PRJNA838967	RNA_seq	Brain	Karolinska_Institute	Illumina_NovaSeq
SRR19242822	NULL	NULL		tumor	PRJNA838967	RNA_seq	Brain	Karolinska_Institute	Illumina_NovaSeq
SRR19242823	NULL	NULL		tumor	PRJNA838967	RNA_seq	Brain	Karolinska_Institute	Illumina_NovaSeq
SRR19242824	NULL	NULL		tumor	PRJNA838967	RNA_seq	Brain	Karolinska_Institute	Illumina_NovaSeq
SRR19242825	NULL	NULL		tumor	PRJNA838967	RNA_seq	Brain	Karolinska_Institute	Illumina_NovaSeq
SRR19242826	NULL	NULL		tumor	PRJNA838967	RNA_seq	Brain	Karolinska_Institute	Illumina_NovaSeq
SRR19242827	NULL	NULL		tumor	PRJNA838967	RNA_seq	Brain	Karolinska_Institute	Illumina_NovaSeq
SRR19242828	NULL	NULL		tumor	PRJNA838967	RNA_seq	Brain	Karolinska_Institute	Illumina_NovaSeq
SRR19242829	NULL	NULL		tumor	PRJNA838967	RNA_seq	Brain	Karolinska_Institute	Illumina_NovaSeq
SRR19242830	NULL	NULL		tumor	PRJNA838967	RNA_seq	Brain	Karolinska_Institute	Illumina_NovaSeq
SRR19242847	NULL	NULL		tumor	PRJNA838967	RNA_seq	Brain	Karolinska_Institute	Illumina_NovaSeq
SRR19242848	NULL	NULL		tumor	PRJNA838967	RNA_seq	Brain	Karolinska_Institute	Illumina_NovaSeq
SRR19242849	NULL	NULL		tumor	PRJNA838967	RNA_seq	Brain	Karolinska_Institute	Illumina_NovaSeq
SRR19242850	NULL	NULL		tumor	PRJNA838967	RNA_seq	Brain	Karolinska_Institute	Illumina_NovaSeq
SRR19242851	NULL	NULL		tumor	PRJNA838967	RNA_seq	Brain	Karolinska_Institute	Illumina_NovaSeq
SRR19242852	NULL	NULL		tumor	PRJNA838967	RNA_seq	Brain	Karolinska_Institute	Illumina_NovaSeq
SRR19242853	NULL	NULL		tumor	PRJNA838967	RNA_seq	Brain	Karolinska_Institute	Illumina_NovaSeq
SRR19242854	NULL	NULL		tumor	PRJNA838967	RNA_seq	Brain	Karolinska_Institute	Illumina_NovaSeq
SRR19242855	NULL	NULL		tumor	PRJNA838967	RNA_seq	Brain	Karolinska_Institute	Illumina_NovaSeq
SRR19242856	NULL	NULL		tumor	PRJNA838967	RNA_seq	Brain	Karolinska_Institute	Illumina_NovaSeq
SRR19242857	NULL	NULL		tumor	PRJNA838967	RNA_seq	Brain	Karolinska_Institute	Illumina_NovaSeq
SRR19242858	NULL	NULL		tumor	PRJNA838967	RNA_seq	Brain	Karolinska_Institute	Illumina_NovaSeq
SRR19242892	NULL	NULL		tumor	PRJNA838967	RNA_seq	Brain	Karolinska_Institute	Illumina_NovaSeq
SRR19242893	NULL	NULL		tumor	PRJNA838967	RNA_seq	Brain	Karolinska_Institute	Illumina_NovaSeq
SRR19242894	NULL	NULL		tumor	PRJNA838967	RNA_seq	Brain	Karolinska_Institute	Illumina_NovaSeq
SRR19242895	NULL	NULL		tumor	PRJNA838967	RNA_seq	Brain	Karolinska_Institute	Illumina_NovaSeq
SRR19242896	NULL	NULL		tumor	PRJNA838967	RNA_seq	Brain	Karolinska_Institute	Illumina_NovaSeq
SRR19242897	NULL	NULL		tumor	PRJNA838967	RNA_seq	Brain	Karolinska_Institute	Illumina_NovaSeq
SRR19242898	NULL	NULL		tumor	PRJNA838967	RNA_seq	Brain	Karolinska_Institute	Illumina_NovaSeq
SRR19242899	NULL	NULL		tumor	PRJNA838967	RNA_seq	Brain	Karolinska_Institute	Illumina_NovaSeq
SRR19242900	NULL	NULL		tumor	PRJNA838967	RNA_seq	Brain	Karolinska_Institute	Illumina_NovaSeq
SRR19242901	NULL	NULL		tumor	PRJNA838967	RNA_seq	Brain	Karolinska_Institute	Illumina_NovaSeq
SRR19242902	NULL	NULL		tumor	PRJNA838967	RNA_seq	Brain	Karolinska_Institute	Illumina_NovaSeq
SRR19242903	NULL	NULL		tumor	PRJNA838967	RNA_seq	Brain	Karolinska_Institute	Illumina_NovaSeq
SRR19242904	NULL	NULL		tumor	PRJNA838967	RNA_seq	Brain	Karolinska_Institute	Illumina_NovaSeq
SRR19242905	NULL	NULL		tumor	PRJNA838967	RNA_seq	Brain	Karolinska_Institute	Illumina_NovaSeq
SRR19242906	NULL	NULL		tumor	PRJNA838967	RNA_seq	Brain	Karolinska_Institute	Illumina_NovaSeq
SRR19242907	NULL	NULL		tumor	PRJNA838967	RNA_seq	Brain	Karolinska_Institute	Illumina_NovaSeq
SRR19242908	NULL	NULL		tumor	PRJNA838967	RNA_seq	Brain	Karolinska_Institute	Illumina_NovaSeq
SRR19242909	NULL	NULL		tumor	PRJNA838967	RNA_seq	Brain	Karolinska_Institute	Illumina_NovaSeq
SRR19242910	NULL	NULL		tumor	PRJNA838967	RNA_seq	Brain	Karolinska_Institute	Illumina_NovaSeq
SRR19242911	NULL	NULL		tumor	PRJNA838967	RNA_seq	Brain	Karolinska_Institute	Illumina_NovaSeq
SRR19242912	NULL	NULL		tumor	PRJNA838967	RNA_seq	Brain	Karolinska_Institute	Illumina_NovaSeq
SRR19242930	NULL	NULL		tumor	PRJNA838967	RNA_seq	Brain	Karolinska_Institute	Illumina_NovaSeq
SRR19242931	NULL	NULL		tumor	PRJNA838967	RNA_seq	Brain	Karolinska_Institute	Illumina_NovaSeq
SRR19242932	NULL	NULL		tumor	PRJNA838967	RNA_seq	Brain	Karolinska_Institute	Illumina_NovaSeq
SRR19242933	NULL	NULL		tumor	PRJNA838967	RNA_seq	Brain	Karolinska_Institute	Illumina_NovaSeq
SRR19242934	NULL	NULL		tumor	PRJNA838967	RNA_seq	Brain	Karolinska_Institute	Illumina_NovaSeq
SRR19242935	NULL	NULL		tumor	PRJNA838967	RNA_seq	Brain	Karolinska_Institute	Illumina_NovaSeq
SRR19242936	NULL	NULL		tumor	PRJNA838967	RNA_seq	Brain	Karolinska_Institute	Illumina_NovaSeq
SRR19242937	NULL	NULL		tumor	PRJNA838967	RNA_seq	Brain	Karolinska_Institute	Illumina_NovaSeq
SRR19242938	NULL	NULL		tumor	PRJNA838967	RNA_seq	Brain	Karolinska_Institute	Illumina_NovaSeq
SRR19242939	NULL	NULL		tumor	PRJNA838967	RNA_seq	Brain	Karolinska_Institute	Illumina_NovaSeq
SRR19242940	NULL	NULL		tumor	PRJNA838967	RNA_seq	Brain	Karolinska_Institute	Illumina_NovaSeq
SRR19242941	NULL	NULL		tumor	PRJNA838967	RNA_seq	Brain	Karolinska_Institute	Illumina_NovaSeq
SRR19242942	NULL	NULL		tumor	PRJNA838967	RNA_seq	Brain	Karolinska_Institute	Illumina_NovaSeq
SRR19242943	NULL	NULL		tumor	PRJNA838967	RNA_seq	Brain	Karolinska_Institute	Illumina_NovaSeq
SRR19242944	NULL	NULL		tumor	PRJNA838967	RNA_seq	Brain	Karolinska_Institute	Illumina_NovaSeq
SRR19242945	NULL	NULL		tumor	PRJNA838967	RNA_seq	Brain	Karolinska_Institute	Illumina_NovaSeq
SRR19242954	NULL	NULL		tumor	PRJNA838967	RNA_seq	Brain	Karolinska_Institute	Illumina_NovaSeq
SRR2148235	NULL	female		tumor	PRJNA292118	RNA_seq	Breast	Harbin_Medical_University_Cancer_Hospital	Illumina_GA
SRR2148236	NULL	female		tumor	PRJNA292118	RNA_seq	Breast	Harbin_Medical_University_Cancer_Hospital	Illumina_GA
SRR2148237	NULL	female		tumor	PRJNA292118	RNA_seq	Breast	Harbin_Medical_University_Cancer_Hospital	Illumina_GA
SRR2148238	NULL	female		adjacent	PRJNA292118	RNA_seq	Breast	Harbin_Medical_University_Cancer_Hospital	Illumina_GA
SRR2148239	NULL	female		adjacent	PRJNA292118	RNA_seq	Breast	Harbin_Medical_University_Cancer_Hospital	Illumina_GA
SRR2148240	NULL	female		adjacent	PRJNA292118	RNA_seq	Breast	Harbin_Medical_University_Cancer_Hospital	Illumina_GA
SRR2148241	NULL	female		tumor	PRJNA292118	RNA_seq	Breast	Harbin_Medical_University_Cancer_Hospital	Illumina_GA
SRR2148242	NULL	female		tumor	PRJNA292118	RNA_seq	Breast	Harbin_Medical_University_Cancer_Hospital	Illumina_GA
SRR2148243	NULL	female		tumor	PRJNA292118	RNA_seq	Breast	Harbin_Medical_University_Cancer_Hospital	Illumina_GA
SRR2148244	NULL	female		adjacent	PRJNA292118	RNA_seq	Breast	Harbin_Medical_University_Cancer_Hospital	Illumina_GA
SRR2148245	NULL	female		adjacent	PRJNA292118	RNA_seq	Breast	Harbin_Medical_University_Cancer_Hospital	Illumina_GA
SRR2148246	NULL	female		adjacent	PRJNA292118	RNA_seq	Breast	Harbin_Medical_University_Cancer_Hospital	Illumina_GA
SRR2148247	NULL	female		tumor	PRJNA292118	RNA_seq	Breast	Harbin_Medical_University_Cancer_Hospital	Illumina_GA
SRR2148248	NULL	female		tumor	PRJNA292118	RNA_seq	Breast	Harbin_Medical_University_Cancer_Hospital	Illumina_GA
SRR2148249	NULL	female		tumor	PRJNA292118	RNA_seq	Breast	Harbin_Medical_University_Cancer_Hospital	Illumina_GA
SRR2148250	NULL	female		adjacent	PRJNA292118	RNA_seq	Breast	Harbin_Medical_University_Cancer_Hospital	Illumina_GA
SRR2148251	NULL	female		adjacent	PRJNA292118	RNA_seq	Breast	Harbin_Medical_University_Cancer_Hospital	Illumina_GA
SRR2148252	NULL	female		adjacent	PRJNA292118	RNA_seq	Breast	Harbin_Medical_University_Cancer_Hospital	Illumina_GA
SRR2148253	NULL	female		tumor	PRJNA292118	RNA_seq	Breast	Harbin_Medical_University_Cancer_Hospital	Illumina_GA
SRR2148254	NULL	female		tumor	PRJNA292118	RNA_seq	Breast	Harbin_Medical_University_Cancer_Hospital	Illumina_GA
SRR2148255	NULL	female		tumor	PRJNA292118	RNA_seq	Breast	Harbin_Medical_University_Cancer_Hospital	Illumina_GA
SRR2148256	NULL	female		adjacent	PRJNA292118	RNA_seq	Breast	Harbin_Medical_University_Cancer_Hospital	Illumina_GA
SRR2148257	NULL	female		adjacent	PRJNA292118	RNA_seq	Breast	Harbin_Medical_University_Cancer_Hospital	Illumina_GA
SRR2148258	NULL	female		adjacent	PRJNA292118	RNA_seq	Breast	Harbin_Medical_University_Cancer_Hospital	Illumina_GA
SRR2148262	NULL	female		tumor	PRJNA292118	RNA_seq	Breast	Harbin_Medical_University_Cancer_Hospital	Illumina_GA
SRR2148263	NULL	female		tumor	PRJNA292118	RNA_seq	Breast	Harbin_Medical_University_Cancer_Hospital	Illumina_GA
SRR2148264	NULL	female		tumor	PRJNA292118	RNA_seq	Breast	Harbin_Medical_University_Cancer_Hospital	Illumina_GA
SRR2148265	NULL	female		adjacent	PRJNA292118	RNA_seq	Breast	Harbin_Medical_University_Cancer_Hospital	Illumina_GA
SRR2148266	NULL	female		adjacent	PRJNA292118	RNA_seq	Breast	Harbin_Medical_University_Cancer_Hospital	Illumina_GA
SRR2148267	NULL	female		adjacent	PRJNA292118	RNA_seq	Breast	Harbin_Medical_University_Cancer_Hospital	Illumina_GA
SRR2635014	33	female		tumor	PRJNA296425	WXS	Breast	Yale_University	Illumina_HiSeq
SRR2635015	33	female		tumor	PRJNA296425	WXS	Breast	Yale_University	Illumina_HiSeq
SRR2635016	47	female		tumor	PRJNA296425	WXS	Breast	Yale_University	Illumina_HiSeq
SRR2635017	47	female		tumor	PRJNA296425	WXS	Breast	Yale_University	Illumina_HiSeq
SRR2635018	61	female		tumor	PRJNA296425	WXS	Breast	Yale_University	Illumina_HiSeq
SRR2635019	61	female		tumor	PRJNA296425	WXS	Breast	Yale_University	Illumina_HiSeq
SRR2635020	61	female		tumor	PRJNA296425	WXS	Breast	Yale_University	Illumina_HiSeq
SRR2635021	38	female		tumor	PRJNA296425	WXS	Breast	Yale_University	Illumina_HiSeq
SRR2635022	38	female		tumor	PRJNA296425	WXS	Breast	Yale_University	Illumina_HiSeq
SRR2635023	NULL	female		tumor	PRJNA296425	WXS	Breast	Yale_University	Illumina_HiSeq
SRR2635024	NULL	female		tumor	PRJNA296425	WXS	Breast	Yale_University	Illumina_HiSeq
SRR2635025	50	female		tumor	PRJNA296425	WXS	Breast	Yale_University	Illumina_HiSeq
SRR2635026	33	female		tumor	PRJNA296425	WXS	Breast	Yale_University	Illumina_HiSeq
SRR2635027	50	female		tumor	PRJNA296425	WXS	Breast	Yale_University	Illumina_HiSeq
SRR2635028	NULL	female		tumor	PRJNA296425	WXS	Breast	Yale_University	Illumina_HiSeq
SRR2635029	NULL	female		tumor	PRJNA296425	WXS	Breast	Yale_University	Illumina_HiSeq
SRR2635030	NULL	female		tumor	PRJNA296425	WXS	Breast	Yale_University	Illumina_HiSeq
SRR2635031	31	female		tumor	PRJNA296425	WXS	Breast	Yale_University	Illumina_HiSeq
SRR2635032	31	female		tumor	PRJNA296425	WXS	Breast	Yale_University	Illumina_HiSeq
SRR2635033	57	female		tumor	PRJNA296425	WXS	Breast	Yale_University	Illumina_HiSeq
SRR2635034	57	female		tumor	PRJNA296425	WXS	Breast	Yale_University	Illumina_HiSeq
SRR2635035	40	female		tumor	PRJNA296425	WXS	Breast	Yale_University	Illumina_HiSeq
SRR2635036	40	female		tumor	PRJNA296425	WXS	Breast	Yale_University	Illumina_HiSeq
SRR2635037	56	female		tumor	PRJNA296425	WXS	Breast	Yale_University	Illumina_HiSeq
SRR2635038	61	female		tumor	PRJNA296425	WXS	Breast	Yale_University	Illumina_HiSeq
SRR2635039	61	female		tumor	PRJNA296425	WXS	Breast	Yale_University	Illumina_HiSeq
SRR2635040	49	female		tumor	PRJNA296425	WXS	Breast	Yale_University	Illumina_HiSeq
SRR2635041	49	female		tumor	PRJNA296425	WXS	Breast	Yale_University	Illumina_HiSeq
SRR2635042	49	female		tumor	PRJNA296425	WXS	Breast	Yale_University	Illumina_HiSeq
SRR2635043	57	female		tumor	PRJNA296425	WXS	Breast	Yale_University	Illumina_HiSeq
SRR2635044	57	female		tumor	PRJNA296425	WXS	Breast	Yale_University	Illumina_HiSeq
SRR2635045	33	female		tumor	PRJNA296425	WXS	Breast	Yale_University	Illumina_HiSeq
SRR2635046	33	female		tumor	PRJNA296425	WXS	Breast	Yale_University	Illumina_HiSeq
SRR2635047	46	female		tumor	PRJNA296425	WXS	Breast	Yale_University	Illumina_HiSeq
SRR2635048	56	female		tumor	PRJNA296425	WXS	Breast	Yale_University	Illumina_HiSeq
SRR2635049	46	female		tumor	PRJNA296425	WXS	Breast	Yale_University	Illumina_HiSeq
SRR2635050	53	female		tumor	PRJNA296425	WXS	Breast	Yale_University	Illumina_HiSeq
SRR2635051	53	female		tumor	PRJNA296425	WXS	Breast	Yale_University	Illumina_HiSeq
SRR2635052	50	female		tumor	PRJNA296425	WXS	Breast	Yale_University	Illumina_HiSeq
SRR2635053	50	female		tumor	PRJNA296425	WXS	Breast	Yale_University	Illumina_HiSeq
SRR2635054	67	female		tumor	PRJNA296425	WXS	Breast	Yale_University	Illumina_HiSeq
SRR2635055	67	female		tumor	PRJNA296425	WXS	Breast	Yale_University	Illumina_HiSeq
SRR2635056	41	female		tumor	PRJNA296425	WXS	Breast	Yale_University	Illumina_HiSeq
SRR2635057	41	female		tumor	PRJNA296425	WXS	Breast	Yale_University	Illumina_HiSeq
SRR2635058	57	female		tumor	PRJNA296425	WXS	Breast	Yale_University	Illumina_HiSeq
SRR2635059	56	female		tumor	PRJNA296425	WXS	Breast	Yale_University	Illumina_HiSeq
SRR2635060	57	female		tumor	PRJNA296425	WXS	Breast	Yale_University	Illumina_HiSeq
SRR2635061	53	female		tumor	PRJNA296425	WXS	Breast	Yale_University	Illumina_HiSeq
SRR2635062	53	female		tumor	PRJNA296425	WXS	Breast	Yale_University	Illumina_HiSeq
SRR2635063	39	female		tumor	PRJNA296425	WXS	Breast	Yale_University	Illumina_HiSeq
SRR2635064	39	female		tumor	PRJNA296425	WXS	Breast	Yale_University	Illumina_HiSeq
SRR2635065	32	female		tumor	PRJNA296425	WXS	Breast	Yale_University	Illumina_HiSeq
SRR2635066	32	female		tumor	PRJNA296425	WXS	Breast	Yale_University	Illumina_HiSeq
SRR2635067	43	female		tumor	PRJNA296425	WXS	Breast	Yale_University	Illumina_HiSeq
SRR2635068	43	female		tumor	PRJNA296425	WXS	Breast	Yale_University	Illumina_HiSeq
SRR2635069	43	female		tumor	PRJNA296425	WXS	Breast	Yale_University	Illumina_HiSeq
SRR2635070	57	female		tumor	PRJNA296425	WXS	Breast	Yale_University	Illumina_HiSeq
SRR2635071	75	female		tumor	PRJNA296425	WXS	Breast	Yale_University	Illumina_HiSeq
SRR2635072	75	female		tumor	PRJNA296425	WXS	Breast	Yale_University	Illumina_HiSeq
SRR2635073	43	female		tumor	PRJNA296425	WXS	Breast	Yale_University	Illumina_HiSeq
SRR2635074	43	female		tumor	PRJNA296425	WXS	Breast	Yale_University	Illumina_HiSeq
SRR2635075	57	female		tumor	PRJNA296425	WXS	Breast	Yale_University	Illumina_HiSeq
SRR2635076	40	female		tumor	PRJNA296425	WXS	Breast	Yale_University	Illumina_HiSeq
SRR2635077	40	female		tumor	PRJNA296425	WXS	Breast	Yale_University	Illumina_HiSeq
SRR5314052	NULL	female		tumor	PRJNA378161	RNA_seq	Breast	Vanderbilt_University_Medical_Center	Illumina_MiSeq
SRR5314053	NULL	female		tumor	PRJNA378161	RNA_seq	Breast	Vanderbilt_University_Medical_Center	Illumina_MiSeq
SRR5314054	NULL	female		tumor	PRJNA378161	RNA_seq	Breast	Vanderbilt_University_Medical_Center	Illumina_MiSeq
SRR5314055	NULL	female		tumor	PRJNA378161	RNA_seq	Breast	Vanderbilt_University_Medical_Center	Illumina_MiSeq
SRR5314056	NULL	female		tumor	PRJNA378161	RNA_seq	Breast	Vanderbilt_University_Medical_Center	Illumina_MiSeq
SRR5314057	NULL	female		tumor	PRJNA378161	RNA_seq	Breast	Vanderbilt_University_Medical_Center	Illumina_MiSeq
SRR5314058	NULL	female		tumor	PRJNA378161	RNA_seq	Breast	Vanderbilt_University_Medical_Center	Illumina_MiSeq
SRR5314059	NULL	female		tumor	PRJNA378161	RNA_seq	Breast	Vanderbilt_University_Medical_Center	Illumina_MiSeq
SRR5314060	NULL	female		tumor	PRJNA378161	RNA_seq	Breast	Vanderbilt_University_Medical_Center	Illumina_MiSeq
SRR5314061	NULL	female		tumor	PRJNA378161	RNA_seq	Breast	Vanderbilt_University_Medical_Center	Illumina_MiSeq
SRR5314062	NULL	female		tumor	PRJNA378161	RNA_seq	Breast	Vanderbilt_University_Medical_Center	Illumina_MiSeq
SRR5314063	NULL	female		tumor	PRJNA378161	RNA_seq	Breast	Vanderbilt_University_Medical_Center	Illumina_MiSeq
SRR5314064	NULL	female		tumor	PRJNA378161	RNA_seq	Breast	Vanderbilt_University_Medical_Center	Illumina_MiSeq
SRR5314065	NULL	female		tumor	PRJNA378161	RNA_seq	Breast	Vanderbilt_University_Medical_Center	Illumina_MiSeq
SRR5314066	NULL	female		tumor	PRJNA378161	RNA_seq	Breast	Vanderbilt_University_Medical_Center	Illumina_MiSeq
SRR5314067	NULL	female		tumor	PRJNA378161	RNA_seq	Breast	Vanderbilt_University_Medical_Center	Illumina_MiSeq
SRR5314068	NULL	female		tumor	PRJNA378161	RNA_seq	Breast	Vanderbilt_University_Medical_Center	Illumina_MiSeq
SRR5314069	NULL	female		tumor	PRJNA378161	RNA_seq	Breast	Vanderbilt_University_Medical_Center	Illumina_MiSeq
SRR5314070	NULL	female		tumor	PRJNA378161	RNA_seq	Breast	Vanderbilt_University_Medical_Center	Illumina_MiSeq
SRR5314071	NULL	female		tumor	PRJNA378161	RNA_seq	Breast	Vanderbilt_University_Medical_Center	Illumina_MiSeq
SRR5314072	NULL	female		tumor	PRJNA378161	RNA_seq	Breast	Vanderbilt_University_Medical_Center	Illumina_HiSeq
SRR5314073	NULL	female		tumor	PRJNA378161	RNA_seq	Breast	Vanderbilt_University_Medical_Center	Illumina_HiSeq
SRR5314074	NULL	female		tumor	PRJNA378161	RNA_seq	Breast	Vanderbilt_University_Medical_Center	Illumina_HiSeq
SRR5314075	NULL	female		tumor	PRJNA378161	RNA_seq	Breast	Vanderbilt_University_Medical_Center	Illumina_HiSeq
SRR5314076	NULL	female		tumor	PRJNA378161	RNA_seq	Breast	Vanderbilt_University_Medical_Center	Illumina_HiSeq
SRR5314077	NULL	female		tumor	PRJNA378161	RNA_seq	Breast	Vanderbilt_University_Medical_Center	Illumina_HiSeq
SRR5314078	NULL	female		tumor	PRJNA378161	RNA_seq	Breast	Vanderbilt_University_Medical_Center	Illumina_HiSeq
SRR5314079	NULL	female		tumor	PRJNA378161	RNA_seq	Breast	Vanderbilt_University_Medical_Center	Illumina_HiSeq
SRR5314080	NULL	female		tumor	PRJNA378161	RNA_seq	Breast	Vanderbilt_University_Medical_Center	Illumina_HiSeq
SRR5314081	NULL	female		tumor	PRJNA378161	RNA_seq	Breast	Vanderbilt_University_Medical_Center	Illumina_HiSeq
SRR5314082	NULL	female		tumor	PRJNA378161	RNA_seq	Breast	Vanderbilt_University_Medical_Center	Illumina_HiSeq
SRR5314083	NULL	female		tumor	PRJNA378161	RNA_seq	Breast	Vanderbilt_University_Medical_Center	Illumina_HiSeq
SRR5314084	NULL	female		tumor	PRJNA378161	RNA_seq	Breast	Vanderbilt_University_Medical_Center	Illumina_HiSeq
SRR5314085	NULL	female		tumor	PRJNA378161	RNA_seq	Breast	Vanderbilt_University_Medical_Center	Illumina_HiSeq
SRR5314086	NULL	female		tumor	PRJNA378161	RNA_seq	Breast	Vanderbilt_University_Medical_Center	Illumina_HiSeq
SRR5314087	NULL	female		tumor	PRJNA378161	RNA_seq	Breast	Vanderbilt_University_Medical_Center	Illumina_HiSeq
SRR5314088	NULL	female		tumor	PRJNA378161	RNA_seq	Breast	Vanderbilt_University_Medical_Center	Illumina_HiSeq
SRR5314089	NULL	female		tumor	PRJNA378161	RNA_seq	Breast	Vanderbilt_University_Medical_Center	Illumina_HiSeq
SRR5314090	NULL	female		tumor	PRJNA378161	RNA_seq	Breast	Vanderbilt_University_Medical_Center	Illumina_HiSeq
SRR5314091	NULL	female		tumor	PRJNA378161	RNA_seq	Breast	Vanderbilt_University_Medical_Center	Illumina_HiSeq
SRR5314092	NULL	female		tumor	PRJNA378161	RNA_seq	Breast	Vanderbilt_University_Medical_Center	Illumina_HiSeq
SRR5314093	NULL	female		tumor	PRJNA378161	RNA_seq	Breast	Vanderbilt_University_Medical_Center	Illumina_HiSeq
SRR6149817	NULL	male		tumor	PRJNA413693	RNA_seq	Breast	Netherlands_Cancer_Institute	Illumina_HiSeq
SRR6149818	NULL	male		tumor	PRJNA413693	RNA_seq	Breast	Netherlands_Cancer_Institute	Illumina_HiSeq
SRR6149819	NULL	male		tumor	PRJNA413693	RNA_seq	Breast	Netherlands_Cancer_Institute	Illumina_HiSeq
SRR6149820	NULL	male		tumor	PRJNA413693	RNA_seq	Breast	Netherlands_Cancer_Institute	Illumina_HiSeq
SRR6149821	NULL	male		tumor	PRJNA413693	RNA_seq	Breast	Netherlands_Cancer_Institute	Illumina_HiSeq
SRR6149822	NULL	male		tumor	PRJNA413693	RNA_seq	Breast	Netherlands_Cancer_Institute	Illumina_HiSeq
SRR6149823	NULL	male		tumor	PRJNA413693	RNA_seq	Breast	Netherlands_Cancer_Institute	Illumina_HiSeq
SRR6149824	NULL	male		tumor	PRJNA413693	RNA_seq	Breast	Netherlands_Cancer_Institute	Illumina_HiSeq
SRR6149825	NULL	male		tumor	PRJNA413693	RNA_seq	Breast	Netherlands_Cancer_Institute	Illumina_HiSeq
SRR6149826	NULL	male		tumor	PRJNA413693	RNA_seq	Breast	Netherlands_Cancer_Institute	Illumina_HiSeq
SRR6149827	NULL	male		tumor	PRJNA413693	RNA_seq	Breast	Netherlands_Cancer_Institute	Illumina_HiSeq
SRR6149828	NULL	male		tumor	PRJNA413693	RNA_seq	Breast	Netherlands_Cancer_Institute	Illumina_HiSeq
SRR6149829	NULL	male		tumor	PRJNA413693	RNA_seq	Breast	Netherlands_Cancer_Institute	Illumina_HiSeq
SRR6149830	NULL	male		tumor	PRJNA413693	RNA_seq	Breast	Netherlands_Cancer_Institute	Illumina_HiSeq
SRR6149831	NULL	male		tumor	PRJNA413693	RNA_seq	Breast	Netherlands_Cancer_Institute	Illumina_HiSeq
SRR6149832	NULL	male		tumor	PRJNA413693	RNA_seq	Breast	Netherlands_Cancer_Institute	Illumina_HiSeq
SRR6149833	NULL	male		tumor	PRJNA413693	RNA_seq	Breast	Netherlands_Cancer_Institute	Illumina_HiSeq
SRR6149834	NULL	male		tumor	PRJNA413693	RNA_seq	Breast	Netherlands_Cancer_Institute	Illumina_HiSeq
SRR6149835	NULL	male		tumor	PRJNA413693	RNA_seq	Breast	Netherlands_Cancer_Institute	Illumina_HiSeq
SRR6149836	NULL	male		tumor	PRJNA413693	RNA_seq	Breast	Netherlands_Cancer_Institute	Illumina_HiSeq
SRR6149837	NULL	male		tumor	PRJNA413693	RNA_seq	Breast	Netherlands_Cancer_Institute	Illumina_HiSeq
SRR6149838	NULL	male		tumor	PRJNA413693	RNA_seq	Breast	Netherlands_Cancer_Institute	Illumina_HiSeq
SRR6149839	NULL	male		tumor	PRJNA413693	RNA_seq	Breast	Netherlands_Cancer_Institute	Illumina_HiSeq
SRR6149840	NULL	male		tumor	PRJNA413693	RNA_seq	Breast	Netherlands_Cancer_Institute	Illumina_HiSeq
SRR6149841	NULL	male		tumor	PRJNA413693	RNA_seq	Breast	Netherlands_Cancer_Institute	Illumina_HiSeq
SRR6149842	NULL	male		tumor	PRJNA413693	RNA_seq	Breast	Netherlands_Cancer_Institute	Illumina_HiSeq
SRR6149843	NULL	male		tumor	PRJNA413693	RNA_seq	Breast	Netherlands_Cancer_Institute	Illumina_HiSeq
SRR6149844	NULL	male		tumor	PRJNA413693	RNA_seq	Breast	Netherlands_Cancer_Institute	Illumina_HiSeq
SRR6149845	NULL	male		tumor	PRJNA413693	RNA_seq	Breast	Netherlands_Cancer_Institute	Illumina_HiSeq
SRR6149846	NULL	male		tumor	PRJNA413693	RNA_seq	Breast	Netherlands_Cancer_Institute	Illumina_HiSeq
SRR6149847	NULL	male		tumor	PRJNA413693	RNA_seq	Breast	Netherlands_Cancer_Institute	Illumina_HiSeq
SRR6149848	NULL	male		tumor	PRJNA413693	RNA_seq	Breast	Netherlands_Cancer_Institute	Illumina_HiSeq
SRR6149849	NULL	male		tumor	PRJNA413693	RNA_seq	Breast	Netherlands_Cancer_Institute	Illumina_HiSeq
SRR6149850	NULL	male		tumor	PRJNA413693	RNA_seq	Breast	Netherlands_Cancer_Institute	Illumina_HiSeq
SRR6149851	NULL	male		tumor	PRJNA413693	RNA_seq	Breast	Netherlands_Cancer_Institute	Illumina_HiSeq
SRR6149852	NULL	male		tumor	PRJNA413693	RNA_seq	Breast	Netherlands_Cancer_Institute	Illumina_HiSeq
SRR6149853	NULL	male		tumor	PRJNA413693	RNA_seq	Breast	Netherlands_Cancer_Institute	Illumina_HiSeq
SRR6149854	NULL	male		tumor	PRJNA413693	RNA_seq	Breast	Netherlands_Cancer_Institute	Illumina_HiSeq
SRR6149855	NULL	male		tumor	PRJNA413693	RNA_seq	Breast	Netherlands_Cancer_Institute	Illumina_HiSeq
SRR6149856	NULL	male		tumor	PRJNA413693	RNA_seq	Breast	Netherlands_Cancer_Institute	Illumina_HiSeq
SRR6149857	NULL	male		tumor	PRJNA413693	RNA_seq	Breast	Netherlands_Cancer_Institute	Illumina_HiSeq
SRR6149858	NULL	male		tumor	PRJNA413693	RNA_seq	Breast	Netherlands_Cancer_Institute	Illumina_HiSeq
SRR6149859	NULL	male		tumor	PRJNA413693	RNA_seq	Breast	Netherlands_Cancer_Institute	Illumina_HiSeq
SRR6149860	NULL	male		tumor	PRJNA413693	RNA_seq	Breast	Netherlands_Cancer_Institute	Illumina_HiSeq
SRR6149861	NULL	male		tumor	PRJNA413693	RNA_seq	Breast	Netherlands_Cancer_Institute	Illumina_HiSeq
SRR6149862	NULL	male		tumor	PRJNA413693	RNA_seq	Breast	Netherlands_Cancer_Institute	Illumina_HiSeq
SRR7635196	66	female		tumor	PRJNA484034	RNA_seq	Breast	National_Cancer_Center	Illumina_HiSeq
SRR7635197	66	female		tumor	PRJNA484034	RNA_seq	Breast	National_Cancer_Center	Illumina_HiSeq
SRR7635198	61	female		tumor	PRJNA484034	RNA_seq	Breast	National_Cancer_Center	Illumina_HiSeq
SRR7635199	56	female		tumor	PRJNA484034	RNA_seq	Breast	National_Cancer_Center	Illumina_HiSeq
SRR7635200	46	female		tumor	PRJNA484034	RNA_seq	Breast	National_Cancer_Center	Illumina_HiSeq
SRR7635201	40	female		tumor	PRJNA484034	RNA_seq	Breast	National_Cancer_Center	Illumina_HiSeq
SRR7635204	61	female		tumor	PRJNA484034	RNA_seq	Breast	National_Cancer_Center	Illumina_HiSeq
SRR7635213	61	female		tumor	PRJNA484034	WXS	Breast	National_Cancer_Center	Illumina_HiSeq
SRR7635214	48	female		tumor	PRJNA484034	WXS	Breast	National_Cancer_Center	Illumina_HiSeq
SRR7635215	50	female		tumor	PRJNA484034	WXS	Breast	National_Cancer_Center	Illumina_HiSeq
SRR7635216	61	female		tumor	PRJNA484034	WXS	Breast	National_Cancer_Center	Illumina_HiSeq
SRR7635217	46	female		tumor	PRJNA484034	WXS	Breast	National_Cancer_Center	Illumina_HiSeq
SRR7635218	66	female		tumor	PRJNA484034	WXS	Breast	National_Cancer_Center	Illumina_HiSeq
SRR7635219	48	female		tumor	PRJNA484034	WXS	Breast	National_Cancer_Center	Illumina_HiSeq
SRR7635220	33	female		tumor	PRJNA484034	WXS	Breast	National_Cancer_Center	Illumina_HiSeq
SRR7635221	29	female		tumor	PRJNA484034	RNA_seq	Breast	National_Cancer_Center	Illumina_HiSeq
SRR7635222	50	female		tumor	PRJNA484034	RNA_seq	Breast	National_Cancer_Center	Illumina_HiSeq
SRR7635223	36	female		tumor	PRJNA484034	WXS	Breast	National_Cancer_Center	Illumina_HiSeq
SRR7635224	56	female		tumor	PRJNA484034	WXS	Breast	National_Cancer_Center	Illumina_HiSeq
SRR7635225	64	female		tumor	PRJNA484034	RNA_seq	Breast	National_Cancer_Center	Illumina_HiSeq
SRR7635226	36	female		tumor	PRJNA484034	RNA_seq	Breast	National_Cancer_Center	Illumina_HiSeq
SRR7635227	36	female		tumor	PRJNA484034	RNA_seq	Breast	National_Cancer_Center	Illumina_HiSeq
SRR7635228	41	female		tumor	PRJNA484034	RNA_seq	Breast	National_Cancer_Center	Illumina_HiSeq
SRR7635229	46	female		tumor	PRJNA484034	WXS	Breast	National_Cancer_Center	Illumina_HiSeq
SRR7635230	44	female		tumor	PRJNA484034	WXS	Breast	National_Cancer_Center	Illumina_HiSeq
SRR7635231	55	female		tumor	PRJNA484034	RNA_seq	Breast	National_Cancer_Center	Illumina_HiSeq
SRR7635232	64	female		tumor	PRJNA484034	WXS	Breast	National_Cancer_Center	Illumina_HiSeq
SRR7635233	41	female		tumor	PRJNA484034	WXS	Breast	National_Cancer_Center	Illumina_HiSeq
SRR7635234	40	female		tumor	PRJNA484034	WXS	Breast	National_Cancer_Center	Illumina_HiSeq
SRR7635235	37	female		tumor	PRJNA484034	WXS	Breast	National_Cancer_Center	Illumina_HiSeq
SRR7635236	29	female		tumor	PRJNA484034	WXS	Breast	National_Cancer_Center	Illumina_HiSeq
SRR7635237	50	female		tumor	PRJNA484034	WXS	Breast	National_Cancer_Center	Illumina_HiSeq
SRR7635238	49	female		tumor	PRJNA484034	RNA_seq	Breast	National_Cancer_Center	Illumina_HiSeq
SRR7635239	49	female		tumor	PRJNA484034	WXS	Breast	National_Cancer_Center	Illumina_HiSeq
SRR7635240	48	female		tumor	PRJNA484034	RNA_seq	Breast	National_Cancer_Center	Illumina_HiSeq
SRR7635241	61	female		tumor	PRJNA484034	WXS	Breast	National_Cancer_Center	Illumina_HiSeq
SRR7635242	40	female		tumor	PRJNA484034	RNA_seq	Breast	National_Cancer_Center	Illumina_HiSeq
SRR7635245	37	female		tumor	PRJNA484034	RNA_seq	Breast	National_Cancer_Center	Illumina_HiSeq
SRR7635246	33	female		tumor	PRJNA484034	RNA_seq	Breast	National_Cancer_Center	Illumina_HiSeq
SRR7635247	47	female		tumor	PRJNA484034	WXS	Breast	National_Cancer_Center	Illumina_HiSeq
SRR7635248	40	female		tumor	PRJNA484034	WXS	Breast	National_Cancer_Center	Illumina_HiSeq
SRR7635249	43	female		tumor	PRJNA484034	WXS	Breast	National_Cancer_Center	Illumina_HiSeq
SRR7635250	66	female		tumor	PRJNA484034	WXS	Breast	National_Cancer_Center	Illumina_HiSeq
SRR7635253	46	female		tumor	PRJNA484034	WXS	Breast	National_Cancer_Center	Illumina_HiSeq
SRR7635257	50	female		tumor	PRJNA484034	RNA_seq	Breast	National_Cancer_Center	Illumina_HiSeq
SRR7635258	48	female		tumor	PRJNA484034	RNA_seq	Breast	National_Cancer_Center	Illumina_HiSeq
SRR7635259	46	female		tumor	PRJNA484034	RNA_seq	Breast	National_Cancer_Center	Illumina_HiSeq
SRR7635260	61	female		tumor	PRJNA484034	RNA_seq	Breast	National_Cancer_Center	Illumina_HiSeq
SRR7635261	44	female		tumor	PRJNA484034	RNA_seq	Breast	National_Cancer_Center	Illumina_HiSeq
SRR7635262	55	female		tumor	PRJNA484034	RNA_seq	Breast	National_Cancer_Center	Illumina_HiSeq
SRR7826772	49	female		tumor	PRJNA490741	RNA_seq	Breast	The_The_University_Of_Texas_Md_Anderson_Cancer_Center	Illumina_HiSeq
SRR7826774	50	female		tumor	PRJNA490741	RNA_seq	Breast	The_The_University_Of_Texas_Md_Anderson_Cancer_Center	Illumina_HiSeq
SRR7826775	57	female		tumor	PRJNA490741	RNA_seq	Breast	The_The_University_Of_Texas_Md_Anderson_Cancer_Center	Illumina_HiSeq
SRR7826777	54	female		tumor	PRJNA490741	RNA_seq	Breast	The_The_University_Of_Texas_Md_Anderson_Cancer_Center	Illumina_HiSeq
SRR7826778	56	female		tumor	PRJNA490741	RNA_seq	Breast	The_The_University_Of_Texas_Md_Anderson_Cancer_Center	Illumina_HiSeq
SRR7826780	53	female		tumor	PRJNA490741	RNA_seq	Breast	The_The_University_Of_Texas_Md_Anderson_Cancer_Center	Illumina_HiSeq
SRR7826782	55	female		tumor	PRJNA490741	RNA_seq	Breast	The_The_University_Of_Texas_Md_Anderson_Cancer_Center	Illumina_HiSeq
SRR7826784	56	female		tumor	PRJNA490741	RNA_seq	Breast	The_The_University_Of_Texas_Md_Anderson_Cancer_Center	Illumina_HiSeq
SRR7826785	56	female		tumor	PRJNA490741	RNA_seq	Breast	The_The_University_Of_Texas_Md_Anderson_Cancer_Center	Illumina_HiSeq
SRR7826787	42	female		tumor	PRJNA490741	RNA_seq	Breast	The_The_University_Of_Texas_Md_Anderson_Cancer_Center	Illumina_HiSeq
SRR7826789	46	female		tumor	PRJNA490741	RNA_seq	Breast	The_The_University_Of_Texas_Md_Anderson_Cancer_Center	Illumina_HiSeq
SRR7826791	67	female		tumor	PRJNA490741	RNA_seq	Breast	The_The_University_Of_Texas_Md_Anderson_Cancer_Center	Illumina_HiSeq
SRR7826792	43	female		tumor	PRJNA490741	RNA_seq	Breast	The_The_University_Of_Texas_Md_Anderson_Cancer_Center	Illumina_HiSeq
SRR7826794	61	female		tumor	PRJNA490741	RNA_seq	Breast	The_The_University_Of_Texas_Md_Anderson_Cancer_Center	Illumina_HiSeq
SRR7826796	41	female		tumor	PRJNA490741	RNA_seq	Breast	The_The_University_Of_Texas_Md_Anderson_Cancer_Center	Illumina_HiSeq
SRR7826797	83	female		tumor	PRJNA490741	RNA_seq	Breast	The_The_University_Of_Texas_Md_Anderson_Cancer_Center	Illumina_HiSeq
SRR7826798	86	female		tumor	PRJNA490741	RNA_seq	Breast	The_The_University_Of_Texas_Md_Anderson_Cancer_Center	Illumina_HiSeq
SRR7826799	69	female		tumor	PRJNA490741	RNA_seq	Breast	The_The_University_Of_Texas_Md_Anderson_Cancer_Center	Illumina_HiSeq
SRR7826800	72	female		tumor	PRJNA490741	RNA_seq	Breast	The_The_University_Of_Texas_Md_Anderson_Cancer_Center	Illumina_HiSeq
SRR7826802	47	female		tumor	PRJNA490741	RNA_seq	Breast	The_The_University_Of_Texas_Md_Anderson_Cancer_Center	Illumina_HiSeq
SRR7826805	61	female		tumor	PRJNA490741	RNA_seq	Breast	The_The_University_Of_Texas_Md_Anderson_Cancer_Center	Illumina_HiSeq
SRR7826807	82	female		tumor	PRJNA490741	RNA_seq	Breast	The_The_University_Of_Texas_Md_Anderson_Cancer_Center	Illumina_HiSeq
SRR7826808	60	female		tumor	PRJNA490741	RNA_seq	Breast	The_The_University_Of_Texas_Md_Anderson_Cancer_Center	Illumina_HiSeq
SRR7826811	53	female		tumor	PRJNA490741	RNA_seq	Breast	The_The_University_Of_Texas_Md_Anderson_Cancer_Center	Illumina_HiSeq
SRR7826813	68	female		tumor	PRJNA490741	RNA_seq	Breast	The_The_University_Of_Texas_Md_Anderson_Cancer_Center	Illumina_HiSeq
SRR7826814	63	female		tumor	PRJNA490741	RNA_seq	Breast	The_The_University_Of_Texas_Md_Anderson_Cancer_Center	Illumina_HiSeq
SRR7826816	56	female		tumor	PRJNA490741	RNA_seq	Breast	The_The_University_Of_Texas_Md_Anderson_Cancer_Center	Illumina_HiSeq
SRR7826818	58	female		tumor	PRJNA490741	RNA_seq	Breast	The_The_University_Of_Texas_Md_Anderson_Cancer_Center	Illumina_HiSeq
SRR7826823	38	female		tumor	PRJNA490741	RNA_seq	Breast	The_The_University_Of_Texas_Md_Anderson_Cancer_Center	Illumina_HiSeq
SRR7826824	83	female		tumor	PRJNA490741	RNA_seq	Breast	The_The_University_Of_Texas_Md_Anderson_Cancer_Center	Illumina_HiSeq
SRR7826826	55	female		tumor	PRJNA490741	RNA_seq	Breast	The_The_University_Of_Texas_Md_Anderson_Cancer_Center	Illumina_HiSeq
SRR7826828	58	female		tumor	PRJNA490741	RNA_seq	Breast	The_The_University_Of_Texas_Md_Anderson_Cancer_Center	Illumina_HiSeq
SRR7826829	25	female		tumor	PRJNA490741	RNA_seq	Breast	The_The_University_Of_Texas_Md_Anderson_Cancer_Center	Illumina_HiSeq
SRR7826831	32	female		tumor	PRJNA490741	RNA_seq	Breast	The_The_University_Of_Texas_Md_Anderson_Cancer_Center	Illumina_HiSeq
SRR7826833	83	female		tumor	PRJNA490741	RNA_seq	Breast	The_The_University_Of_Texas_Md_Anderson_Cancer_Center	Illumina_HiSeq
SRR7826835	30	female		tumor	PRJNA490741	RNA_seq	Breast	The_The_University_Of_Texas_Md_Anderson_Cancer_Center	Illumina_HiSeq
SRR7826838	71	female		tumor	PRJNA490741	RNA_seq	Breast	The_The_University_Of_Texas_Md_Anderson_Cancer_Center	Illumina_HiSeq
SRR7826840	41	female		tumor	PRJNA490741	RNA_seq	Breast	The_The_University_Of_Texas_Md_Anderson_Cancer_Center	Illumina_HiSeq
SRR7826842	48	female		tumor	PRJNA490741	RNA_seq	Breast	The_The_University_Of_Texas_Md_Anderson_Cancer_Center	Illumina_HiSeq
SRR7826844	49	female		tumor	PRJNA490741	RNA_seq	Breast	The_The_University_Of_Texas_Md_Anderson_Cancer_Center	Illumina_HiSeq
SRR7826846	42	female		tumor	PRJNA490741	RNA_seq	Breast	The_The_University_Of_Texas_Md_Anderson_Cancer_Center	Illumina_HiSeq
SRR7826848	78	female		tumor	PRJNA490741	RNA_seq	Breast	The_The_University_Of_Texas_Md_Anderson_Cancer_Center	Illumina_HiSeq
SRR7826850	42	female		tumor	PRJNA490741	RNA_seq	Breast	The_The_University_Of_Texas_Md_Anderson_Cancer_Center	Illumina_HiSeq
SRR7826852	33	female		tumor	PRJNA490741	RNA_seq	Breast	The_The_University_Of_Texas_Md_Anderson_Cancer_Center	Illumina_HiSeq
SRR7826855	33	female		tumor	PRJNA490741	RNA_seq	Breast	The_The_University_Of_Texas_Md_Anderson_Cancer_Center	Illumina_HiSeq
SRR7826857	43	female		tumor	PRJNA490741	RNA_seq	Breast	The_The_University_Of_Texas_Md_Anderson_Cancer_Center	Illumina_HiSeq
SRR7826860	49	female		tumor	PRJNA490741	RNA_seq	Breast	The_The_University_Of_Texas_Md_Anderson_Cancer_Center	Illumina_HiSeq
SRR7826861	48	female		tumor	PRJNA490741	RNA_seq	Breast	The_The_University_Of_Texas_Md_Anderson_Cancer_Center	Illumina_HiSeq
SRR7826862	44	female		tumor	PRJNA490741	RNA_seq	Breast	The_The_University_Of_Texas_Md_Anderson_Cancer_Center	Illumina_HiSeq
SRR7826864	49	female		tumor	PRJNA490741	RNA_seq	Breast	The_The_University_Of_Texas_Md_Anderson_Cancer_Center	Illumina_HiSeq
SRR7826866	66	female		tumor	PRJNA490741	RNA_seq	Breast	The_The_University_Of_Texas_Md_Anderson_Cancer_Center	Illumina_HiSeq
SRR7826868	56	female		tumor	PRJNA490741	RNA_seq	Breast	The_The_University_Of_Texas_Md_Anderson_Cancer_Center	Illumina_HiSeq
SRR7826870	65	female		tumor	PRJNA490741	RNA_seq	Breast	The_The_University_Of_Texas_Md_Anderson_Cancer_Center	Illumina_HiSeq
SRR7826872	78	female		tumor	PRJNA490741	RNA_seq	Breast	The_The_University_Of_Texas_Md_Anderson_Cancer_Center	Illumina_HiSeq
SRR7826873	77	female		tumor	PRJNA490741	RNA_seq	Breast	The_The_University_Of_Texas_Md_Anderson_Cancer_Center	Illumina_HiSeq
SRR7826875	79	female		tumor	PRJNA490741	RNA_seq	Breast	The_The_University_Of_Texas_Md_Anderson_Cancer_Center	Illumina_HiSeq
SRR7826877	44	female		tumor	PRJNA490741	RNA_seq	Breast	The_The_University_Of_Texas_Md_Anderson_Cancer_Center	Illumina_HiSeq
SRR7826878	33	female		tumor	PRJNA490741	RNA_seq	Breast	The_The_University_Of_Texas_Md_Anderson_Cancer_Center	Illumina_HiSeq
SRR7826880	35	female		tumor	PRJNA490741	RNA_seq	Breast	The_The_University_Of_Texas_Md_Anderson_Cancer_Center	Illumina_HiSeq
SRR7826883	35	female		tumor	PRJNA490741	RNA_seq	Breast	The_The_University_Of_Texas_Md_Anderson_Cancer_Center	Illumina_HiSeq
SRR7826885	38	female		tumor	PRJNA490741	RNA_seq	Breast	The_The_University_Of_Texas_Md_Anderson_Cancer_Center	Illumina_HiSeq
SRR7826886	70	female		tumor	PRJNA490741	RNA_seq	Breast	The_The_University_Of_Texas_Md_Anderson_Cancer_Center	Illumina_HiSeq
SRR7826888	56	female		tumor	PRJNA490741	RNA_seq	Breast	The_The_University_Of_Texas_Md_Anderson_Cancer_Center	Illumina_HiSeq
SRR7826890	42	female		tumor	PRJNA490741	RNA_seq	Breast	The_The_University_Of_Texas_Md_Anderson_Cancer_Center	Illumina_HiSeq
SRR7826892	58	female		tumor	PRJNA490741	RNA_seq	Breast	The_The_University_Of_Texas_Md_Anderson_Cancer_Center	Illumina_HiSeq
SRR7826893	54	female		tumor	PRJNA490741	RNA_seq	Breast	The_The_University_Of_Texas_Md_Anderson_Cancer_Center	Illumina_HiSeq
SRR7826895	53	female		tumor	PRJNA490741	RNA_seq	Breast	The_The_University_Of_Texas_Md_Anderson_Cancer_Center	Illumina_HiSeq
SRR7826896	40	female		tumor	PRJNA490741	RNA_seq	Breast	The_The_University_Of_Texas_Md_Anderson_Cancer_Center	Illumina_HiSeq
SRR7826898	40	female		tumor	PRJNA490741	RNA_seq	Breast	The_The_University_Of_Texas_Md_Anderson_Cancer_Center	Illumina_HiSeq
SRR7826900	70	female		tumor	PRJNA490741	RNA_seq	Breast	The_The_University_Of_Texas_Md_Anderson_Cancer_Center	Illumina_HiSeq
SRR7826773	49	female		tumor	PRJNA490741	RNA_seq	Breast	The_The_University_Of_Texas_Md_Anderson_Cancer_Center	Illumina_HiSeq
SRR7826776	57	female		tumor	PRJNA490741	RNA_seq	Breast	The_The_University_Of_Texas_Md_Anderson_Cancer_Center	Illumina_HiSeq
SRR7826779	56	female		tumor	PRJNA490741	RNA_seq	Breast	The_The_University_Of_Texas_Md_Anderson_Cancer_Center	Illumina_HiSeq
SRR7826781	55	female		tumor	PRJNA490741	RNA_seq	Breast	The_The_University_Of_Texas_Md_Anderson_Cancer_Center	Illumina_HiSeq
SRR7826783	59	female		tumor	PRJNA490741	RNA_seq	Breast	The_The_University_Of_Texas_Md_Anderson_Cancer_Center	Illumina_HiSeq
SRR7826786	51	female		tumor	PRJNA490741	RNA_seq	Breast	The_The_University_Of_Texas_Md_Anderson_Cancer_Center	Illumina_HiSeq
SRR7826788	42	female		tumor	PRJNA490741	RNA_seq	Breast	The_The_University_Of_Texas_Md_Anderson_Cancer_Center	Illumina_HiSeq
SRR7826790	64	female		tumor	PRJNA490741	RNA_seq	Breast	The_The_University_Of_Texas_Md_Anderson_Cancer_Center	Illumina_HiSeq
SRR7826793	41	female		tumor	PRJNA490741	RNA_seq	Breast	The_The_University_Of_Texas_Md_Anderson_Cancer_Center	Illumina_HiSeq
SRR7826795	58	female		tumor	PRJNA490741	RNA_seq	Breast	The_The_University_Of_Texas_Md_Anderson_Cancer_Center	Illumina_HiSeq
SRR7826801	42	female		tumor	PRJNA490741	RNA_seq	Breast	The_The_University_Of_Texas_Md_Anderson_Cancer_Center	Illumina_HiSeq
SRR7826803	47	female		tumor	PRJNA490741	RNA_seq	Breast	The_The_University_Of_Texas_Md_Anderson_Cancer_Center	Illumina_HiSeq
SRR7826804	48	female		tumor	PRJNA490741	RNA_seq	Breast	The_The_University_Of_Texas_Md_Anderson_Cancer_Center	Illumina_HiSeq
SRR7826806	88	female		tumor	PRJNA490741	RNA_seq	Breast	The_The_University_Of_Texas_Md_Anderson_Cancer_Center	Illumina_HiSeq
SRR7826809	62	female		tumor	PRJNA490741	RNA_seq	Breast	The_The_University_Of_Texas_Md_Anderson_Cancer_Center	Illumina_HiSeq
SRR7826810	53	female		tumor	PRJNA490741	RNA_seq	Breast	The_The_University_Of_Texas_Md_Anderson_Cancer_Center	Illumina_HiSeq
SRR7826812	68	female		tumor	PRJNA490741	RNA_seq	Breast	The_The_University_Of_Texas_Md_Anderson_Cancer_Center	Illumina_HiSeq
SRR7826815	63	female		tumor	PRJNA490741	RNA_seq	Breast	The_The_University_Of_Texas_Md_Anderson_Cancer_Center	Illumina_HiSeq
SRR7826817	56	female		tumor	PRJNA490741	RNA_seq	Breast	The_The_University_Of_Texas_Md_Anderson_Cancer_Center	Illumina_HiSeq
SRR7826819	58	female		tumor	PRJNA490741	RNA_seq	Breast	The_The_University_Of_Texas_Md_Anderson_Cancer_Center	Illumina_HiSeq
SRR7826820	44	female		tumor	PRJNA490741	RNA_seq	Breast	The_The_University_Of_Texas_Md_Anderson_Cancer_Center	Illumina_HiSeq
SRR7826821	42	female		tumor	PRJNA490741	RNA_seq	Breast	The_The_University_Of_Texas_Md_Anderson_Cancer_Center	Illumina_HiSeq
SRR7826822	42	female		tumor	PRJNA490741	RNA_seq	Breast	The_The_University_Of_Texas_Md_Anderson_Cancer_Center	Illumina_HiSeq
SRR7826825	58	female		tumor	PRJNA490741	RNA_seq	Breast	The_The_University_Of_Texas_Md_Anderson_Cancer_Center	Illumina_HiSeq
SRR7826827	67	female		tumor	PRJNA490741	RNA_seq	Breast	The_The_University_Of_Texas_Md_Anderson_Cancer_Center	Illumina_HiSeq
SRR7826830	62	female		tumor	PRJNA490741	RNA_seq	Breast	The_The_University_Of_Texas_Md_Anderson_Cancer_Center	Illumina_HiSeq
SRR7826832	37	female		tumor	PRJNA490741	RNA_seq	Breast	The_The_University_Of_Texas_Md_Anderson_Cancer_Center	Illumina_HiSeq
SRR7826834	30	female		tumor	PRJNA490741	RNA_seq	Breast	The_The_University_Of_Texas_Md_Anderson_Cancer_Center	Illumina_HiSeq
SRR7826836	58	female		tumor	PRJNA490741	RNA_seq	Breast	The_The_University_Of_Texas_Md_Anderson_Cancer_Center	Illumina_HiSeq
SRR7826837	58	female		tumor	PRJNA490741	RNA_seq	Breast	The_The_University_Of_Texas_Md_Anderson_Cancer_Center	Illumina_HiSeq
SRR7826839	71	female		tumor	PRJNA490741	RNA_seq	Breast	The_The_University_Of_Texas_Md_Anderson_Cancer_Center	Illumina_HiSeq
SRR7826841	52	female		tumor	PRJNA490741	RNA_seq	Breast	The_The_University_Of_Texas_Md_Anderson_Cancer_Center	Illumina_HiSeq
SRR7826843	39	female		tumor	PRJNA490741	RNA_seq	Breast	The_The_University_Of_Texas_Md_Anderson_Cancer_Center	Illumina_HiSeq
SRR7826845	73	female		tumor	PRJNA490741	RNA_seq	Breast	The_The_University_Of_Texas_Md_Anderson_Cancer_Center	Illumina_HiSeq
SRR7826847	42	female		tumor	PRJNA490741	RNA_seq	Breast	The_The_University_Of_Texas_Md_Anderson_Cancer_Center	Illumina_HiSeq
SRR7826849	41	female		tumor	PRJNA490741	RNA_seq	Breast	The_The_University_Of_Texas_Md_Anderson_Cancer_Center	Illumina_HiSeq
SRR7826851	65	female		tumor	PRJNA490741	RNA_seq	Breast	The_The_University_Of_Texas_Md_Anderson_Cancer_Center	Illumina_HiSeq
SRR7826853	41	female		tumor	PRJNA490741	RNA_seq	Breast	The_The_University_Of_Texas_Md_Anderson_Cancer_Center	Illumina_HiSeq
SRR7826854	39	female		tumor	PRJNA490741	RNA_seq	Breast	The_The_University_Of_Texas_Md_Anderson_Cancer_Center	Illumina_HiSeq
SRR7826856	45	female		tumor	PRJNA490741	RNA_seq	Breast	The_The_University_Of_Texas_Md_Anderson_Cancer_Center	Illumina_HiSeq
SRR7826858	48	female		tumor	PRJNA490741	RNA_seq	Breast	The_The_University_Of_Texas_Md_Anderson_Cancer_Center	Illumina_HiSeq
SRR7826859	74	female		tumor	PRJNA490741	RNA_seq	Breast	The_The_University_Of_Texas_Md_Anderson_Cancer_Center	Illumina_HiSeq
SRR7826863	45	female		tumor	PRJNA490741	RNA_seq	Breast	The_The_University_Of_Texas_Md_Anderson_Cancer_Center	Illumina_HiSeq
SRR7826865	66	female		tumor	PRJNA490741	RNA_seq	Breast	The_The_University_Of_Texas_Md_Anderson_Cancer_Center	Illumina_HiSeq
SRR7826867	43	female		tumor	PRJNA490741	RNA_seq	Breast	The_The_University_Of_Texas_Md_Anderson_Cancer_Center	Illumina_HiSeq
SRR7826869	40	female		tumor	PRJNA490741	RNA_seq	Breast	The_The_University_Of_Texas_Md_Anderson_Cancer_Center	Illumina_HiSeq
SRR7826871	64	female		tumor	PRJNA490741	RNA_seq	Breast	The_The_University_Of_Texas_Md_Anderson_Cancer_Center	Illumina_HiSeq
SRR7826874	78	female		tumor	PRJNA490741	RNA_seq	Breast	The_The_University_Of_Texas_Md_Anderson_Cancer_Center	Illumina_HiSeq
SRR7826876	44	female		tumor	PRJNA490741	RNA_seq	Breast	The_The_University_Of_Texas_Md_Anderson_Cancer_Center	Illumina_HiSeq
SRR7826879	35	female		tumor	PRJNA490741	RNA_seq	Breast	The_The_University_Of_Texas_Md_Anderson_Cancer_Center	Illumina_HiSeq
SRR7826881	34	female		tumor	PRJNA490741	RNA_seq	Breast	The_The_University_Of_Texas_Md_Anderson_Cancer_Center	Illumina_HiSeq
SRR7826882	37	female		tumor	PRJNA490741	RNA_seq	Breast	The_The_University_Of_Texas_Md_Anderson_Cancer_Center	Illumina_HiSeq
SRR7826884	40	female		tumor	PRJNA490741	RNA_seq	Breast	The_The_University_Of_Texas_Md_Anderson_Cancer_Center	Illumina_HiSeq
SRR7826887	56	female		tumor	PRJNA490741	RNA_seq	Breast	The_The_University_Of_Texas_Md_Anderson_Cancer_Center	Illumina_HiSeq
SRR7826889	41	female		tumor	PRJNA490741	RNA_seq	Breast	The_The_University_Of_Texas_Md_Anderson_Cancer_Center	Illumina_HiSeq
SRR7826891	45	female		tumor	PRJNA490741	RNA_seq	Breast	The_The_University_Of_Texas_Md_Anderson_Cancer_Center	Illumina_HiSeq
SRR7826894	53	female		tumor	PRJNA490741	RNA_seq	Breast	The_The_University_Of_Texas_Md_Anderson_Cancer_Center	Illumina_HiSeq
SRR7826897	39	female		tumor	PRJNA490741	RNA_seq	Breast	The_The_University_Of_Texas_Md_Anderson_Cancer_Center	Illumina_HiSeq
SRR7826899	37	female		tumor	PRJNA490741	RNA_seq	Breast	The_The_University_Of_Texas_Md_Anderson_Cancer_Center	Illumina_HiSeq
SRR7826901	50	female		tumor	PRJNA490741	RNA_seq	Breast	The_The_University_Of_Texas_Md_Anderson_Cancer_Center	Illumina_HiSeq
SRR7826902	50	female		tumor	PRJNA490741	RNA_seq	Breast	The_The_University_Of_Texas_Md_Anderson_Cancer_Center	Illumina_HiSeq
SRR8437494	62	female		tumor	PRJNA514873	WXS	Breast	Mahidol_University	Illumina_HiSeq
SRR8437495	25	female		tumor	PRJNA514873	WXS	Breast	Mahidol_University	Illumina_HiSeq
SRR8437496	52	female		tumor	PRJNA514873	WXS	Breast	Mahidol_University	Illumina_HiSeq
SRR8437497	51	female		tumor	PRJNA514873	WXS	Breast	Mahidol_University	Illumina_HiSeq
SRR8437498	39	female		tumor	PRJNA514873	WXS	Breast	Mahidol_University	Illumina_HiSeq
SRR8437499	70	female		tumor	PRJNA514873	WXS	Breast	Mahidol_University	Illumina_HiSeq
SRR8437500	62	female		tumor	PRJNA514873	WXS	Breast	Mahidol_University	Illumina_HiSeq
SRR8437501	59	female		tumor	PRJNA514873	WXS	Breast	Mahidol_University	Illumina_HiSeq
SRR8437502	57	female		tumor	PRJNA514873	WXS	Breast	Mahidol_University	Illumina_HiSeq
SRR8437503	76	female		tumor	PRJNA514873	WXS	Breast	Mahidol_University	Illumina_HiSeq
SRR8437504	64	female		tumor	PRJNA514873	WXS	Breast	Mahidol_University	Illumina_HiSeq
SRR8437505	59	female		tumor	PRJNA514873	WXS	Breast	Mahidol_University	Illumina_HiSeq
SRR8437506	68	female		tumor	PRJNA514873	WXS	Breast	Mahidol_University	Illumina_HiSeq
SRR8437507	59	female		tumor	PRJNA514873	WXS	Breast	Mahidol_University	Illumina_HiSeq
SRR8437508	44	female		tumor	PRJNA514873	WXS	Breast	Mahidol_University	Illumina_HiSeq
SRR8437509	58	female		tumor	PRJNA514873	WXS	Breast	Mahidol_University	Illumina_HiSeq
SRR8437510	44	female		tumor	PRJNA514873	WXS	Breast	Mahidol_University	Illumina_HiSeq
SRR8437511	59	female		tumor	PRJNA514873	WXS	Breast	Mahidol_University	Illumina_HiSeq
SRR8437512	67	female		tumor	PRJNA514873	WXS	Breast	Mahidol_University	Illumina_HiSeq
SRR8437513	69	female		tumor	PRJNA514873	WXS	Breast	Mahidol_University	Illumina_HiSeq
SRR8437514	40	female		tumor	PRJNA514873	WXS	Breast	Mahidol_University	Illumina_HiSeq
SRR8437515	70	female		tumor	PRJNA514873	WXS	Breast	Mahidol_University	Illumina_HiSeq
SRR8437516	52	female		tumor	PRJNA514873	WXS	Breast	Mahidol_University	Illumina_HiSeq
SRR8437517	52	female		tumor	PRJNA514873	WXS	Breast	Mahidol_University	Illumina_HiSeq
SRR8437518	58	female		tumor	PRJNA514873	WXS	Breast	Mahidol_University	Illumina_HiSeq
SRR8437519	70	female		tumor	PRJNA514873	WXS	Breast	Mahidol_University	Illumina_HiSeq
SRR8437520	60	female		tumor	PRJNA514873	WXS	Breast	Mahidol_University	Illumina_HiSeq
SRR8437521	52	female		tumor	PRJNA514873	WXS	Breast	Mahidol_University	Illumina_HiSeq
SRR8437522	57	female		tumor	PRJNA514873	WXS	Breast	Mahidol_University	Illumina_HiSeq
SRR8437523	52	female		tumor	PRJNA514873	WXS	Breast	Mahidol_University	Illumina_HiSeq
SRR8437524	51	female		tumor	PRJNA514873	WXS	Breast	Mahidol_University	Illumina_HiSeq
SRR8437525	47	female		tumor	PRJNA514873	WXS	Breast	Mahidol_University	Illumina_HiSeq
SRR8437526	39	female		tumor	PRJNA514873	WXS	Breast	Mahidol_University	Illumina_HiSeq
SRR8437527	58	female		tumor	PRJNA514873	WXS	Breast	Mahidol_University	Illumina_HiSeq
SRR8437528	55	female		tumor	PRJNA514873	WXS	Breast	Mahidol_University	Illumina_HiSeq
SRR8437529	48	female		tumor	PRJNA514873	WXS	Breast	Mahidol_University	Illumina_HiSeq
SRR8437530	57	female		tumor	PRJNA514873	WXS	Breast	Mahidol_University	Illumina_HiSeq
SRR8437531	63	female		tumor	PRJNA514873	WXS	Breast	Mahidol_University	Illumina_HiSeq
SRR8437532	50	female		tumor	PRJNA514873	WXS	Breast	Mahidol_University	Illumina_HiSeq
SRR8437533	66	female		tumor	PRJNA514873	WXS	Breast	Mahidol_University	Illumina_HiSeq
SRR8437534	67	female		tumor	PRJNA514873	WXS	Breast	Mahidol_University	Illumina_HiSeq
SRR8437535	58	female		tumor	PRJNA514873	WXS	Breast	Mahidol_University	Illumina_HiSeq
SRR8437536	43	female		tumor	PRJNA514873	WXS	Breast	Mahidol_University	Illumina_HiSeq
SRR8437537	65	female		tumor	PRJNA514873	WXS	Breast	Mahidol_University	Illumina_HiSeq
SRR8437538	63	female		tumor	PRJNA514873	WXS	Breast	Mahidol_University	Illumina_HiSeq
SRR8437539	74	female		tumor	PRJNA514873	WXS	Breast	Mahidol_University	Illumina_HiSeq
SRR8437540	64	female		tumor	PRJNA514873	WXS	Breast	Mahidol_University	Illumina_HiSeq
SRR8437541	71	female		tumor	PRJNA514873	WXS	Breast	Mahidol_University	Illumina_HiSeq
SRR8437542	74	female		tumor	PRJNA514873	WXS	Breast	Mahidol_University	Illumina_HiSeq
SRR8437543	61	female		tumor	PRJNA514873	WXS	Breast	Mahidol_University	Illumina_HiSeq
SRR8437544	62	female		tumor	PRJNA514873	WXS	Breast	Mahidol_University	Illumina_HiSeq
SRR8437545	70	female		tumor	PRJNA514873	WXS	Breast	Mahidol_University	Illumina_HiSeq
SRR8437546	59	female		tumor	PRJNA514873	WXS	Breast	Mahidol_University	Illumina_HiSeq
SRR8437547	72	female		tumor	PRJNA514873	WXS	Breast	Mahidol_University	Illumina_HiSeq
SRR8437548	70	female		tumor	PRJNA514873	WXS	Breast	Mahidol_University	Illumina_HiSeq
SRR8437549	49	female		tumor	PRJNA514873	WXS	Breast	Mahidol_University	Illumina_HiSeq
SRR8437550	64	female		tumor	PRJNA514873	WXS	Breast	Mahidol_University	Illumina_HiSeq
SRR8437551	49	female		tumor	PRJNA514873	WXS	Breast	Mahidol_University	Illumina_HiSeq
SRR8437552	45	female		tumor	PRJNA514873	WXS	Breast	Mahidol_University	Illumina_HiSeq
SRR8437553	54	female		tumor	PRJNA514873	WXS	Breast	Mahidol_University	Illumina_HiSeq
SRR8437554	54	female		tumor	PRJNA514873	WXS	Breast	Mahidol_University	Illumina_HiSeq
SRR8437555	46	female		tumor	PRJNA514873	WXS	Breast	Mahidol_University	Illumina_HiSeq
SRR8437556	51	female		tumor	PRJNA514873	WXS	Breast	Mahidol_University	Illumina_HiSeq
SRR8437557	67	female		tumor	PRJNA514873	WXS	Breast	Mahidol_University	Illumina_HiSeq
SRR8437558	51	female		tumor	PRJNA514873	WXS	Breast	Mahidol_University	Illumina_HiSeq
SRR8437559	66	female		tumor	PRJNA514873	WXS	Breast	Mahidol_University	Illumina_HiSeq
SRR8437560	52	female		tumor	PRJNA514873	WXS	Breast	Mahidol_University	Illumina_HiSeq
SRR8437561	42	female		tumor	PRJNA514873	WXS	Breast	Mahidol_University	Illumina_HiSeq
SRR8437562	40	female		tumor	PRJNA514873	WXS	Breast	Mahidol_University	Illumina_HiSeq
SRR8437563	59	female		tumor	PRJNA514873	WXS	Breast	Mahidol_University	Illumina_HiSeq
SRR8437564	36	female		tumor	PRJNA514873	WXS	Breast	Mahidol_University	Illumina_HiSeq
SRR8437565	65	female		tumor	PRJNA514873	WXS	Breast	Mahidol_University	Illumina_HiSeq
SRR8437566	58	female		tumor	PRJNA514873	WXS	Breast	Mahidol_University	Illumina_HiSeq
SRR8437567	46	female		tumor	PRJNA514873	WXS	Breast	Mahidol_University	Illumina_HiSeq
SRR8437568	49	female		tumor	PRJNA514873	WXS	Breast	Mahidol_University	Illumina_HiSeq
SRR8437569	48	female		tumor	PRJNA514873	WXS	Breast	Mahidol_University	Illumina_HiSeq
SRR8437570	67	female		tumor	PRJNA514873	WXS	Breast	Mahidol_University	Illumina_HiSeq
SRR8437571	69	female		tumor	PRJNA514873	WXS	Breast	Mahidol_University	Illumina_HiSeq
SRR8437572	51	female		tumor	PRJNA514873	WXS	Breast	Mahidol_University	Illumina_HiSeq
SRR8437573	68	female		tumor	PRJNA514873	WXS	Breast	Mahidol_University	Illumina_HiSeq
SRR8437574	31	female		tumor	PRJNA514873	WXS	Breast	Mahidol_University	Illumina_HiSeq
SRR8437575	40	female		tumor	PRJNA514873	WXS	Breast	Mahidol_University	Illumina_HiSeq
SRR8437576	66	female		tumor	PRJNA514873	WXS	Breast	Mahidol_University	Illumina_HiSeq
SRR8437577	42	female		tumor	PRJNA514873	WXS	Breast	Mahidol_University	Illumina_HiSeq
SRR8437578	59	female		tumor	PRJNA514873	WXS	Breast	Mahidol_University	Illumina_HiSeq
SRR8437579	70	female		tumor	PRJNA514873	WXS	Breast	Mahidol_University	Illumina_HiSeq
SRR8437580	56	female		tumor	PRJNA514873	WXS	Breast	Mahidol_University	Illumina_HiSeq
SRR8437581	46	female		tumor	PRJNA514873	WXS	Breast	Mahidol_University	Illumina_HiSeq
SRR8437582	68	female		tumor	PRJNA514873	WXS	Breast	Mahidol_University	Illumina_HiSeq
SRR8437583	69	female		tumor	PRJNA514873	WXS	Breast	Mahidol_University	Illumina_HiSeq
SRR8437584	56	female		tumor	PRJNA514873	WXS	Breast	Mahidol_University	Illumina_HiSeq
SRR8437585	47	female		tumor	PRJNA514873	WXS	Breast	Mahidol_University	Illumina_HiSeq
SRR8437586	67	female		tumor	PRJNA514873	WXS	Breast	Mahidol_University	Illumina_HiSeq
SRR8437587	39	female		tumor	PRJNA514873	WXS	Breast	Mahidol_University	Illumina_HiSeq
SRR8437588	43	female		tumor	PRJNA514873	WXS	Breast	Mahidol_University	Illumina_HiSeq
SRR8437589	39	female		tumor	PRJNA514873	WXS	Breast	Mahidol_University	Illumina_HiSeq
SRR8437590	48	female		tumor	PRJNA514873	WXS	Breast	Mahidol_University	Illumina_HiSeq
SRR8437591	54	female		tumor	PRJNA514873	WXS	Breast	Mahidol_University	Illumina_HiSeq
SRR8437592	69	female		tumor	PRJNA514873	WXS	Breast	Mahidol_University	Illumina_HiSeq
SRR8437593	47	female		tumor	PRJNA514873	WXS	Breast	Mahidol_University	Illumina_HiSeq
SRR8437594	59	female		tumor	PRJNA514873	WXS	Breast	Mahidol_University	Illumina_HiSeq
SRR8437595	61	female		tumor	PRJNA514873	WXS	Breast	Mahidol_University	Illumina_HiSeq
SRR8437596	66	female		tumor	PRJNA514873	WXS	Breast	Mahidol_University	Illumina_HiSeq
SRR8437597	56	female		tumor	PRJNA514873	WXS	Breast	Mahidol_University	Illumina_HiSeq
SRR8437598	68	female		tumor	PRJNA514873	WXS	Breast	Mahidol_University	Illumina_HiSeq
SRR8437599	69	female		tumor	PRJNA514873	WXS	Breast	Mahidol_University	Illumina_HiSeq
SRR8437600	54	female		tumor	PRJNA514873	WXS	Breast	Mahidol_University	Illumina_HiSeq
SRR8437601	48	female		tumor	PRJNA514873	WXS	Breast	Mahidol_University	Illumina_HiSeq
SRR8437602	39	female		tumor	PRJNA514873	WXS	Breast	Mahidol_University	Illumina_HiSeq
SRR8437603	66	female		tumor	PRJNA514873	WXS	Breast	Mahidol_University	Illumina_HiSeq
SRR8437604	61	female		tumor	PRJNA514873	WXS	Breast	Mahidol_University	Illumina_HiSeq
SRR8437605	58	female		tumor	PRJNA514873	WXS	Breast	Mahidol_University	Illumina_HiSeq
SRR8437606	44	female		tumor	PRJNA514873	WXS	Breast	Mahidol_University	Illumina_HiSeq
SRR8437607	68	female		tumor	PRJNA514873	WXS	Breast	Mahidol_University	Illumina_HiSeq
SRR8437608	56	female		tumor	PRJNA514873	WXS	Breast	Mahidol_University	Illumina_HiSeq
SRR8437609	55	female		tumor	PRJNA514873	WXS	Breast	Mahidol_University	Illumina_HiSeq
SRR15852393	NULL	female		tumor	PRJNA762469	RNA_seq	Breast	Shunde_Hospital_Guangzhou_University_Of_Chinese_Medicine	Illumina_HiSeq
SRR15852394	NULL	female		tumor	PRJNA762469	RNA_seq	Breast	Shunde_Hospital_Guangzhou_University_Of_Chinese_Medicine	Illumina_HiSeq
SRR15852395	NULL	female		tumor	PRJNA762469	RNA_seq	Breast	Shunde_Hospital_Guangzhou_University_Of_Chinese_Medicine	Illumina_HiSeq
SRR15852396	NULL	female		tumor	PRJNA762469	RNA_seq	Breast	Shunde_Hospital_Guangzhou_University_Of_Chinese_Medicine	Illumina_HiSeq
SRR15852397	NULL	female		tumor	PRJNA762469	RNA_seq	Breast	Shunde_Hospital_Guangzhou_University_Of_Chinese_Medicine	Illumina_HiSeq
SRR15852398	NULL	female		tumor	PRJNA762469	RNA_seq	Breast	Shunde_Hospital_Guangzhou_University_Of_Chinese_Medicine	Illumina_HiSeq
SRR15852399	NULL	female		tumor	PRJNA762469	RNA_seq	Breast	Shunde_Hospital_Guangzhou_University_Of_Chinese_Medicine	Illumina_HiSeq
SRR15852400	NULL	female		tumor	PRJNA762469	RNA_seq	Breast	Shunde_Hospital_Guangzhou_University_Of_Chinese_Medicine	Illumina_HiSeq
SRR15852401	NULL	female		tumor	PRJNA762469	RNA_seq	Breast	Shunde_Hospital_Guangzhou_University_Of_Chinese_Medicine	Illumina_HiSeq
SRR15852402	NULL	female		tumor	PRJNA762469	RNA_seq	Breast	Shunde_Hospital_Guangzhou_University_Of_Chinese_Medicine	Illumina_HiSeq
SRR15852403	NULL	female		tumor	PRJNA762469	RNA_seq	Breast	Shunde_Hospital_Guangzhou_University_Of_Chinese_Medicine	Illumina_HiSeq
SRR15852404	NULL	female		tumor	PRJNA762469	RNA_seq	Breast	Shunde_Hospital_Guangzhou_University_Of_Chinese_Medicine	Illumina_HiSeq
SRR15852405	NULL	female		tumor	PRJNA762469	RNA_seq	Breast	Shunde_Hospital_Guangzhou_University_Of_Chinese_Medicine	Illumina_HiSeq
SRR15852406	NULL	female		tumor	PRJNA762469	RNA_seq	Breast	Shunde_Hospital_Guangzhou_University_Of_Chinese_Medicine	Illumina_HiSeq
SRR15852407	NULL	female		tumor	PRJNA762469	RNA_seq	Breast	Shunde_Hospital_Guangzhou_University_Of_Chinese_Medicine	Illumina_HiSeq
SRR15852408	NULL	female		tumor	PRJNA762469	RNA_seq	Breast	Shunde_Hospital_Guangzhou_University_Of_Chinese_Medicine	Illumina_HiSeq
SRR15852409	NULL	female		tumor	PRJNA762469	RNA_seq	Breast	Shunde_Hospital_Guangzhou_University_Of_Chinese_Medicine	Illumina_HiSeq
SRR15852410	NULL	female		tumor	PRJNA762469	RNA_seq	Breast	Shunde_Hospital_Guangzhou_University_Of_Chinese_Medicine	Illumina_HiSeq
SRR15852411	NULL	female		tumor	PRJNA762469	RNA_seq	Breast	Shunde_Hospital_Guangzhou_University_Of_Chinese_Medicine	Illumina_HiSeq
SRR15852412	NULL	female		tumor	PRJNA762469	RNA_seq	Breast	Shunde_Hospital_Guangzhou_University_Of_Chinese_Medicine	Illumina_HiSeq
SRR15852413	NULL	female		tumor	PRJNA762469	RNA_seq	Breast	Shunde_Hospital_Guangzhou_University_Of_Chinese_Medicine	Illumina_HiSeq
SRR15852414	NULL	female		tumor	PRJNA762469	RNA_seq	Breast	Shunde_Hospital_Guangzhou_University_Of_Chinese_Medicine	Illumina_HiSeq
SRR15852415	NULL	female		tumor	PRJNA762469	RNA_seq	Breast	Shunde_Hospital_Guangzhou_University_Of_Chinese_Medicine	Illumina_HiSeq
SRR15852416	NULL	female		tumor	PRJNA762469	RNA_seq	Breast	Shunde_Hospital_Guangzhou_University_Of_Chinese_Medicine	Illumina_HiSeq
SRR15852417	NULL	female		tumor	PRJNA762469	RNA_seq	Breast	Shunde_Hospital_Guangzhou_University_Of_Chinese_Medicine	Illumina_HiSeq
SRR15852418	NULL	female		tumor	PRJNA762469	RNA_seq	Breast	Shunde_Hospital_Guangzhou_University_Of_Chinese_Medicine	Illumina_HiSeq
SRR15852419	NULL	female		tumor	PRJNA762469	RNA_seq	Breast	Shunde_Hospital_Guangzhou_University_Of_Chinese_Medicine	Illumina_HiSeq
SRR15852420	NULL	female		tumor	PRJNA762469	RNA_seq	Breast	Shunde_Hospital_Guangzhou_University_Of_Chinese_Medicine	Illumina_HiSeq
SRR15852421	NULL	female		tumor	PRJNA762469	RNA_seq	Breast	Shunde_Hospital_Guangzhou_University_Of_Chinese_Medicine	Illumina_HiSeq
SRR15852422	NULL	female		tumor	PRJNA762469	RNA_seq	Breast	Shunde_Hospital_Guangzhou_University_Of_Chinese_Medicine	Illumina_HiSeq
SRR15852423	NULL	female		adjacent	PRJNA762469	RNA_seq	Breast	Shunde_Hospital_Guangzhou_University_Of_Chinese_Medicine	Illumina_HiSeq
SRR15852424	NULL	female		adjacent	PRJNA762469	RNA_seq	Breast	Shunde_Hospital_Guangzhou_University_Of_Chinese_Medicine	Illumina_HiSeq
SRR15852425	NULL	female		adjacent	PRJNA762469	RNA_seq	Breast	Shunde_Hospital_Guangzhou_University_Of_Chinese_Medicine	Illumina_HiSeq
SRR15852426	NULL	female		adjacent	PRJNA762469	RNA_seq	Breast	Shunde_Hospital_Guangzhou_University_Of_Chinese_Medicine	Illumina_HiSeq
SRR15852427	NULL	female		adjacent	PRJNA762469	RNA_seq	Breast	Shunde_Hospital_Guangzhou_University_Of_Chinese_Medicine	Illumina_HiSeq
SRR15852428	NULL	female		adjacent	PRJNA762469	RNA_seq	Breast	Shunde_Hospital_Guangzhou_University_Of_Chinese_Medicine	Illumina_HiSeq
SRR15852429	NULL	female		adjacent	PRJNA762469	RNA_seq	Breast	Shunde_Hospital_Guangzhou_University_Of_Chinese_Medicine	Illumina_HiSeq
SRR15852430	NULL	female		adjacent	PRJNA762469	RNA_seq	Breast	Shunde_Hospital_Guangzhou_University_Of_Chinese_Medicine	Illumina_HiSeq
SRR15852431	NULL	female		adjacent	PRJNA762469	RNA_seq	Breast	Shunde_Hospital_Guangzhou_University_Of_Chinese_Medicine	Illumina_HiSeq
SRR15852432	NULL	female		adjacent	PRJNA762469	RNA_seq	Breast	Shunde_Hospital_Guangzhou_University_Of_Chinese_Medicine	Illumina_HiSeq
SRR15852433	NULL	female		adjacent	PRJNA762469	RNA_seq	Breast	Shunde_Hospital_Guangzhou_University_Of_Chinese_Medicine	Illumina_HiSeq
SRR15852434	NULL	female		adjacent	PRJNA762469	RNA_seq	Breast	Shunde_Hospital_Guangzhou_University_Of_Chinese_Medicine	Illumina_HiSeq
SRR15852435	NULL	female		adjacent	PRJNA762469	RNA_seq	Breast	Shunde_Hospital_Guangzhou_University_Of_Chinese_Medicine	Illumina_HiSeq
SRR15852436	NULL	female		adjacent	PRJNA762469	RNA_seq	Breast	Shunde_Hospital_Guangzhou_University_Of_Chinese_Medicine	Illumina_HiSeq
SRR15852437	NULL	female		adjacent	PRJNA762469	RNA_seq	Breast	Shunde_Hospital_Guangzhou_University_Of_Chinese_Medicine	Illumina_HiSeq
SRR15852438	NULL	female		adjacent	PRJNA762469	RNA_seq	Breast	Shunde_Hospital_Guangzhou_University_Of_Chinese_Medicine	Illumina_HiSeq
SRR15852439	NULL	female		adjacent	PRJNA762469	RNA_seq	Breast	Shunde_Hospital_Guangzhou_University_Of_Chinese_Medicine	Illumina_HiSeq
SRR15852440	NULL	female		adjacent	PRJNA762469	RNA_seq	Breast	Shunde_Hospital_Guangzhou_University_Of_Chinese_Medicine	Illumina_HiSeq
SRR15852441	NULL	female		adjacent	PRJNA762469	RNA_seq	Breast	Shunde_Hospital_Guangzhou_University_Of_Chinese_Medicine	Illumina_HiSeq
SRR15852442	NULL	female		adjacent	PRJNA762469	RNA_seq	Breast	Shunde_Hospital_Guangzhou_University_Of_Chinese_Medicine	Illumina_HiSeq
SRR15852443	NULL	female		adjacent	PRJNA762469	RNA_seq	Breast	Shunde_Hospital_Guangzhou_University_Of_Chinese_Medicine	Illumina_HiSeq
SRR15852444	NULL	female		adjacent	PRJNA762469	RNA_seq	Breast	Shunde_Hospital_Guangzhou_University_Of_Chinese_Medicine	Illumina_HiSeq
SRR15852445	NULL	female		adjacent	PRJNA762469	RNA_seq	Breast	Shunde_Hospital_Guangzhou_University_Of_Chinese_Medicine	Illumina_HiSeq
SRR15852446	NULL	female		adjacent	PRJNA762469	RNA_seq	Breast	Shunde_Hospital_Guangzhou_University_Of_Chinese_Medicine	Illumina_HiSeq
SRR15852447	NULL	female		adjacent	PRJNA762469	RNA_seq	Breast	Shunde_Hospital_Guangzhou_University_Of_Chinese_Medicine	Illumina_HiSeq
SRR15852448	NULL	female		adjacent	PRJNA762469	RNA_seq	Breast	Shunde_Hospital_Guangzhou_University_Of_Chinese_Medicine	Illumina_HiSeq
SRR15852449	NULL	female		adjacent	PRJNA762469	RNA_seq	Breast	Shunde_Hospital_Guangzhou_University_Of_Chinese_Medicine	Illumina_HiSeq
SRR15852450	NULL	female		adjacent	PRJNA762469	RNA_seq	Breast	Shunde_Hospital_Guangzhou_University_Of_Chinese_Medicine	Illumina_HiSeq
SRR15852451	NULL	female		adjacent	PRJNA762469	RNA_seq	Breast	Shunde_Hospital_Guangzhou_University_Of_Chinese_Medicine	Illumina_HiSeq
SRR15852452	NULL	female		adjacent	PRJNA762469	RNA_seq	Breast	Shunde_Hospital_Guangzhou_University_Of_Chinese_Medicine	Illumina_HiSeq
ERR4833590	58	female		adjacent	PRJEB41309	WXS	Cervical	Advanced_Centre_For_Treatment_Research_And_Education_In_Cancer	NextSeq
ERR4833591	58	female		tumor	PRJEB41309	WXS	Cervical	Advanced_Centre_For_Treatment_Research_And_Education_In_Cancer	NextSeq
ERR4833592	58	female		adjacent	PRJEB41309	WXS	Cervical	Advanced_Centre_For_Treatment_Research_And_Education_In_Cancer	NextSeq
ERR4833593	61	female		adjacent	PRJEB41309	WXS	Cervical	Advanced_Centre_For_Treatment_Research_And_Education_In_Cancer	NextSeq
ERR4833594	61	female		tumor	PRJEB41309	WXS	Cervical	Advanced_Centre_For_Treatment_Research_And_Education_In_Cancer	NextSeq
ERR4833595	47	female		adjacent	PRJEB41309	WXS	Cervical	Advanced_Centre_For_Treatment_Research_And_Education_In_Cancer	NextSeq
ERR4833596	47	female		adjacent	PRJEB41309	WXS	Cervical	Advanced_Centre_For_Treatment_Research_And_Education_In_Cancer	NextSeq
ERR4833597	55	female		adjacent	PRJEB41309	WXS	Cervical	Advanced_Centre_For_Treatment_Research_And_Education_In_Cancer	NextSeq
ERR4833598	70	female		adjacent	PRJEB41309	WXS	Cervical	Advanced_Centre_For_Treatment_Research_And_Education_In_Cancer	NextSeq
ERR4833599	70	female		tumor	PRJEB41309	WXS	Cervical	Advanced_Centre_For_Treatment_Research_And_Education_In_Cancer	NextSeq
ERR4833600	50	female		adjacent	PRJEB41309	WXS	Cervical	Advanced_Centre_For_Treatment_Research_And_Education_In_Cancer	NextSeq
ERR4833601	63	female		adjacent	PRJEB41309	WXS	Cervical	Advanced_Centre_For_Treatment_Research_And_Education_In_Cancer	NextSeq
ERR4833602	63	female		tumor	PRJEB41309	WXS	Cervical	Advanced_Centre_For_Treatment_Research_And_Education_In_Cancer	NextSeq
ERR4833603	39	female		tumor	PRJEB41309	WXS	Cervical	Advanced_Centre_For_Treatment_Research_And_Education_In_Cancer	NextSeq
ERR4833604	39	female		adjacent	PRJEB41309	WXS	Cervical	Advanced_Centre_For_Treatment_Research_And_Education_In_Cancer	NextSeq
ERR4833605	54	female		tumor	PRJEB41309	WXS	Cervical	Advanced_Centre_For_Treatment_Research_And_Education_In_Cancer	NextSeq
ERR4833606	54	female		adjacent	PRJEB41309	WXS	Cervical	Advanced_Centre_For_Treatment_Research_And_Education_In_Cancer	NextSeq
ERR4833607	53	female		tumor	PRJEB41309	WXS	Cervical	Advanced_Centre_For_Treatment_Research_And_Education_In_Cancer	NextSeq
ERR4833608	53	female		adjacent	PRJEB41309	WXS	Cervical	Advanced_Centre_For_Treatment_Research_And_Education_In_Cancer	NextSeq
ERR4833609	59	female		tumor	PRJEB41309	WXS	Cervical	Advanced_Centre_For_Treatment_Research_And_Education_In_Cancer	NextSeq
ERR4833610	59	female		adjacent	PRJEB41309	WXS	Cervical	Advanced_Centre_For_Treatment_Research_And_Education_In_Cancer	NextSeq
ERR4833612	59	female		adjacent	PRJEB41309	WXS	Cervical	Advanced_Centre_For_Treatment_Research_And_Education_In_Cancer	NextSeq
ERR4833613	39	female		adjacent	PRJEB41309	WXS	Cervical	Advanced_Centre_For_Treatment_Research_And_Education_In_Cancer	NextSeq
ERR4833614	39	female		tumor	PRJEB41309	WXS	Cervical	Advanced_Centre_For_Treatment_Research_And_Education_In_Cancer	NextSeq
ERR4833615	47	female		adjacent	PRJEB41309	WXS	Cervical	Advanced_Centre_For_Treatment_Research_And_Education_In_Cancer	NextSeq
ERR4833616	64	female		adjacent	PRJEB41309	WXS	Cervical	Advanced_Centre_For_Treatment_Research_And_Education_In_Cancer	NextSeq
ERR4833617	50	female		tumor	PRJEB41309	WXS	Cervical	Advanced_Centre_For_Treatment_Research_And_Education_In_Cancer	NextSeq
ERR4833618	47	female		tumor	PRJEB41309	WXS	Cervical	Advanced_Centre_For_Treatment_Research_And_Education_In_Cancer	NextSeq
ERR4833619	64	female		tumor	PRJEB41309	WXS	Cervical	Advanced_Centre_For_Treatment_Research_And_Education_In_Cancer	NextSeq
ERR4833620	47	female		tumor	PRJEB41309	WXS	Cervical	Advanced_Centre_For_Treatment_Research_And_Education_In_Cancer	NextSeq
ERR4833621	55	female		tumor	PRJEB41309	WXS	Cervical	Advanced_Centre_For_Treatment_Research_And_Education_In_Cancer	NextSeq
ERR4833622	47	female		tumor	PRJEB41309	WXS	Cervical	Advanced_Centre_For_Treatment_Research_And_Education_In_Cancer	NextSeq
ERR4833623	58	female		tumor	PRJEB41309	WXS	Cervical	Advanced_Centre_For_Treatment_Research_And_Education_In_Cancer	NextSeq
ERR4833624	56	female		tumor	PRJEB41309	WXS	Cervical	Advanced_Centre_For_Treatment_Research_And_Education_In_Cancer	NextSeq
SRR8357140	54	female		tumor	PRJNA510707	RNA_seq	Cervical	Shanghai_Jiaotong_University	HiSeq_X_Ten
SRR8357141	54	female		tumor	PRJNA510707	RNA_seq	Cervical	Shanghai_Jiaotong_University	HiSeq_X_Ten
SRR8357142	41	female		tumor	PRJNA510707	RNA_seq	Cervical	Shanghai_Jiaotong_University	HiSeq_X_Ten
SRR8357143	41	female		tumor	PRJNA510707	RNA_seq	Cervical	Shanghai_Jiaotong_University	HiSeq_X_Ten
SRR8357144	51	female		tumor	PRJNA510707	RNA_seq	Cervical	Shanghai_Jiaotong_University	HiSeq_X_Ten
SRR8357145	51	female		tumor	PRJNA510707	RNA_seq	Cervical	Shanghai_Jiaotong_University	HiSeq_X_Ten
SRR8357146	36	female		tumor	PRJNA510707	RNA_seq	Cervical	Shanghai_Jiaotong_University	HiSeq_X_Ten
SRR8357147	36	female		tumor	PRJNA510707	RNA_seq	Cervical	Shanghai_Jiaotong_University	HiSeq_X_Ten
SRR8357148	76	female		tumor	PRJNA510707	RNA_seq	Cervical	Shanghai_Jiaotong_University	HiSeq_X_Ten
SRR8357149	76	female		tumor	PRJNA510707	RNA_seq	Cervical	Shanghai_Jiaotong_University	HiSeq_X_Ten
SRR8357150	66	female		tumor	PRJNA510707	RNA_seq	Cervical	Shanghai_Jiaotong_University	HiSeq_X_Ten
SRR8357151	66	female		tumor	PRJNA510707	RNA_seq	Cervical	Shanghai_Jiaotong_University	HiSeq_X_Ten
SRR8357152	47	female		tumor	PRJNA510707	RNA_seq	Cervical	Shanghai_Jiaotong_University	HiSeq_X_Ten
SRR8357153	47	female		tumor	PRJNA510707	RNA_seq	Cervical	Shanghai_Jiaotong_University	HiSeq_X_Ten
SRR8357154	35	female		tumor	PRJNA510707	RNA_seq	Cervical	Shanghai_Jiaotong_University	HiSeq_X_Ten
SRR8357155	35	female		tumor	PRJNA510707	RNA_seq	Cervical	Shanghai_Jiaotong_University	HiSeq_X_Ten
SRR8357156	42	female		tumor	PRJNA510707	RNA_seq	Cervical	Shanghai_Jiaotong_University	HiSeq_X_Ten
SRR8357157	42	female		tumor	PRJNA510707	RNA_seq	Cervical	Shanghai_Jiaotong_University	HiSeq_X_Ten
SRR8357158	52	female		tumor	PRJNA510707	RNA_seq	Cervical	Shanghai_Jiaotong_University	HiSeq_X_Ten
SRR8357159	52	female		tumor	PRJNA510707	RNA_seq	Cervical	Shanghai_Jiaotong_University	HiSeq_X_Ten
SRR8357160	46	female		tumor	PRJNA510707	RNA_seq	Cervical	Shanghai_Jiaotong_University	HiSeq_X_Ten
SRR8357161	46	female		tumor	PRJNA510707	RNA_seq	Cervical	Shanghai_Jiaotong_University	HiSeq_X_Ten
SRR8357162	68	female		tumor	PRJNA510707	RNA_seq	Cervical	Shanghai_Jiaotong_University	HiSeq_X_Ten
SRR8357163	68	female		tumor	PRJNA510707	RNA_seq	Cervical	Shanghai_Jiaotong_University	HiSeq_X_Ten
SRR8357164	55	female		tumor	PRJNA510707	RNA_seq	Cervical	Shanghai_Jiaotong_University	HiSeq_X_Ten
SRR8357165	55	female		tumor	PRJNA510707	RNA_seq	Cervical	Shanghai_Jiaotong_University	HiSeq_X_Ten
SRR8357166	49	female		tumor	PRJNA510707	RNA_seq	Cervical	Shanghai_Jiaotong_University	HiSeq_X_Ten
SRR8357167	49	female		tumor	PRJNA510707	RNA_seq	Cervical	Shanghai_Jiaotong_University	HiSeq_X_Ten
SRR17382970	NULL	female		adjacent	PRJNA793244	RNA_seq	Cervical	Fudan_University	Illumina_HiSeq
SRR17382972	NULL	female		tumor	PRJNA793244	RNA_seq	Cervical	Fudan_University	Illumina_HiSeq
SRR17382973	NULL	female		adjacent	PRJNA793244	RNA_seq	Cervical	Fudan_University	Illumina_HiSeq
SRR17382975	NULL	female		tumor	PRJNA793244	RNA_seq	Cervical	Fudan_University	Illumina_HiSeq
SRR17382976	NULL	female		adjacent	PRJNA793244	RNA_seq	Cervical	Fudan_University	Illumina_HiSeq
SRR17382978	NULL	female		tumor	PRJNA793244	RNA_seq	Cervical	Fudan_University	Illumina_HiSeq
SRR17382980	NULL	female		tumor	PRJNA793244	RNA_seq	Cervical	Fudan_University	Illumina_HiSeq
SRR17382981	NULL	female		adjacent	PRJNA793244	RNA_seq	Cervical	Fudan_University	Illumina_HiSeq
SRR17382983	NULL	female		tumor	PRJNA793244	RNA_seq	Cervical	Fudan_University	Illumina_HiSeq
SRR17382985	NULL	female		tumor	PRJNA793244	RNA_seq	Cervical	Fudan_University	Illumina_HiSeq
SRR17382987	NULL	female		tumor	PRJNA793244	RNA_seq	Cervical	Fudan_University	Illumina_HiSeq
SRR17382988	NULL	female		adjacent	PRJNA793244	RNA_seq	Cervical	Fudan_University	Illumina_HiSeq
SRR17382990	NULL	female		tumor	PRJNA793244	RNA_seq	Cervical	Fudan_University	Illumina_HiSeq
SRR17382992	NULL	female		tumor	PRJNA793244	RNA_seq	Cervical	Fudan_University	Illumina_HiSeq
SRR17382994	NULL	female		tumor	PRJNA793244	RNA_seq	Cervical	Fudan_University	Illumina_HiSeq
SRR17382995	NULL	female		adjacent	PRJNA793244	RNA_seq	Cervical	Fudan_University	Illumina_HiSeq
SRR17382997	NULL	female		tumor	PRJNA793244	RNA_seq	Cervical	Fudan_University	Illumina_HiSeq
SRR17382998	NULL	female		adjacent	PRJNA793244	RNA_seq	Cervical	Fudan_University	Illumina_HiSeq
SRR17383000	NULL	female		tumor	PRJNA793244	RNA_seq	Cervical	Fudan_University	Illumina_HiSeq
SRR17383001	NULL	female		adjacent	PRJNA793244	RNA_seq	Cervical	Fudan_University	Illumina_HiSeq
SRR17383003	NULL	female		tumor	PRJNA793244	RNA_seq	Cervical	Fudan_University	Illumina_HiSeq
SRR17383004	NULL	female		adjacent	PRJNA793244	RNA_seq	Cervical	Fudan_University	Illumina_HiSeq
SRR17383006	NULL	female		tumor	PRJNA793244	RNA_seq	Cervical	Fudan_University	Illumina_HiSeq
SRR17383007	NULL	female		adjacent	PRJNA793244	RNA_seq	Cervical	Fudan_University	Illumina_HiSeq
SRR17383009	NULL	female		tumor	PRJNA793244	RNA_seq	Cervical	Fudan_University	Illumina_HiSeq
SRR17383010	NULL	female		adjacent	PRJNA793244	RNA_seq	Cervical	Fudan_University	Illumina_HiSeq
SRR17383012	NULL	female		tumor	PRJNA793244	RNA_seq	Cervical	Fudan_University	Illumina_HiSeq
SRR19350877	63	female		tumor	PRJNA841396	RNA_seq	Cervical	Ulsan_National_Institute_Of_Science_And_Technology	Illumina_HiSeq
SRR19350878	41	female		tumor	PRJNA841396	RNA_seq	Cervical	Ulsan_National_Institute_Of_Science_And_Technology	Illumina_HiSeq
SRR19350879	32	female		tumor	PRJNA841396	RNA_seq	Cervical	Ulsan_National_Institute_Of_Science_And_Technology	Illumina_HiSeq
SRR19350881	59	female		tumor	PRJNA841396	RNA_seq	Cervical	Ulsan_National_Institute_Of_Science_And_Technology	Illumina_HiSeq
SRR19350882	57	female		tumor	PRJNA841396	RNA_seq	Cervical	Ulsan_National_Institute_Of_Science_And_Technology	Illumina_HiSeq
SRR19350883	77	female		tumor	PRJNA841396	RNA_seq	Cervical	Ulsan_National_Institute_Of_Science_And_Technology	Illumina_HiSeq
SRR19350884	52	female		tumor	PRJNA841396	RNA_seq	Cervical	Ulsan_National_Institute_Of_Science_And_Technology	Illumina_HiSeq
SRR19350886	31	female		tumor	PRJNA841396	RNA_seq	Cervical	Ulsan_National_Institute_Of_Science_And_Technology	Illumina_HiSeq
SRR19350890	38	female		tumor	PRJNA841396	RNA_seq	Cervical	Ulsan_National_Institute_Of_Science_And_Technology	Illumina_HiSeq
SRR19350891	56	female		tumor	PRJNA841396	RNA_seq	Cervical	Ulsan_National_Institute_Of_Science_And_Technology	Illumina_HiSeq
SRR19350893	44	female		tumor	PRJNA841396	RNA_seq	Cervical	Ulsan_National_Institute_Of_Science_And_Technology	Illumina_HiSeq
SRR19350895	54	female		tumor	PRJNA841396	RNA_seq	Cervical	Ulsan_National_Institute_Of_Science_And_Technology	Illumina_HiSeq
SRR19350898	66	female		tumor	PRJNA841396	RNA_seq	Cervical	Ulsan_National_Institute_Of_Science_And_Technology	Illumina_HiSeq
SRR19350900	62	female		tumor	PRJNA841396	RNA_seq	Cervical	Ulsan_National_Institute_Of_Science_And_Technology	Illumina_HiSeq
SRR19350903	45	female		tumor	PRJNA841396	RNA_seq	Cervical	Ulsan_National_Institute_Of_Science_And_Technology	Illumina_HiSeq
SRR19350905	40	female		tumor	PRJNA841396	RNA_seq	Cervical	Ulsan_National_Institute_Of_Science_And_Technology	Illumina_HiSeq
SRR19350908	53	female		tumor	PRJNA841396	RNA_seq	Cervical	Ulsan_National_Institute_Of_Science_And_Technology	Illumina_HiSeq
SRR19350910	77	female		tumor	PRJNA841396	RNA_seq	Cervical	Ulsan_National_Institute_Of_Science_And_Technology	Illumina_HiSeq
SRR19350911	70	female		tumor	PRJNA841396	RNA_seq	Cervical	Ulsan_National_Institute_Of_Science_And_Technology	Illumina_HiSeq
SRR19350912	43	female		tumor	PRJNA841396	RNA_seq	Cervical	Ulsan_National_Institute_Of_Science_And_Technology	Illumina_HiSeq
SRR19350913	49	female		tumor	PRJNA841396	RNA_seq	Cervical	Ulsan_National_Institute_Of_Science_And_Technology	Illumina_HiSeq
SRR19350914	43	female		tumor	PRJNA841396	RNA_seq	Cervical	Ulsan_National_Institute_Of_Science_And_Technology	Illumina_HiSeq
SRR19350916	52	female		tumor	PRJNA841396	RNA_seq	Cervical	Ulsan_National_Institute_Of_Science_And_Technology	Illumina_HiSeq
SRR19350918	51	female		tumor	PRJNA841396	RNA_seq	Cervical	Ulsan_National_Institute_Of_Science_And_Technology	Illumina_HiSeq
SRR19350919	69	female		tumor	PRJNA841396	RNA_seq	Cervical	Ulsan_National_Institute_Of_Science_And_Technology	Illumina_HiSeq
SRR19350921	42	female		tumor	PRJNA841396	RNA_seq	Cervical	Ulsan_National_Institute_Of_Science_And_Technology	Illumina_HiSeq
SRR19350922	41	female		tumor	PRJNA841396	RNA_seq	Cervical	Ulsan_National_Institute_Of_Science_And_Technology	Illumina_HiSeq
SRR19350928	37	female		tumor	PRJNA841396	RNA_seq	Cervical	Ulsan_National_Institute_Of_Science_And_Technology	Illumina_HiSeq
SRR19350929	61	female		tumor	PRJNA841396	RNA_seq	Cervical	Ulsan_National_Institute_Of_Science_And_Technology	Illumina_HiSeq
SRR19350931	68	female		tumor	PRJNA841396	RNA_seq	Cervical	Ulsan_National_Institute_Of_Science_And_Technology	Illumina_HiSeq
SRR19350932	72	female		tumor	PRJNA841396	RNA_seq	Cervical	Ulsan_National_Institute_Of_Science_And_Technology	Illumina_HiSeq
SRR19350935	66	female		tumor	PRJNA841396	RNA_seq	Cervical	Ulsan_National_Institute_Of_Science_And_Technology	Illumina_HiSeq
SRR19350937	71	female		tumor	PRJNA841396	RNA_seq	Cervical	Ulsan_National_Institute_Of_Science_And_Technology	Illumina_HiSeq
SRR19350939	34	female		tumor	PRJNA841396	RNA_seq	Cervical	Ulsan_National_Institute_Of_Science_And_Technology	Illumina_HiSeq
SRR19350940	76	female		tumor	PRJNA841396	RNA_seq	Cervical	Ulsan_National_Institute_Of_Science_And_Technology	Illumina_HiSeq
SRR19350942	74	female		tumor	PRJNA841396	RNA_seq	Cervical	Ulsan_National_Institute_Of_Science_And_Technology	Illumina_HiSeq
SRR19350944	31	female		tumor	PRJNA841396	RNA_seq	Cervical	Ulsan_National_Institute_Of_Science_And_Technology	Illumina_HiSeq
SRR19350946	48	female		tumor	PRJNA841396	RNA_seq	Cervical	Ulsan_National_Institute_Of_Science_And_Technology	Illumina_HiSeq
SRR19350951	78	female		tumor	PRJNA841396	RNA_seq	Cervical	Ulsan_National_Institute_Of_Science_And_Technology	Illumina_HiSeq
SRR19350953	42	female		tumor	PRJNA841396	RNA_seq	Cervical	Ulsan_National_Institute_Of_Science_And_Technology	Illumina_HiSeq
SRR19350960	57	female		tumor	PRJNA841396	RNA_seq	Cervical	Ulsan_National_Institute_Of_Science_And_Technology	Illumina_HiSeq
SRR19350962	44	female		tumor	PRJNA841396	RNA_seq	Cervical	Ulsan_National_Institute_Of_Science_And_Technology	Illumina_HiSeq
SRR19350964	62	female		tumor	PRJNA841396	RNA_seq	Cervical	Ulsan_National_Institute_Of_Science_And_Technology	Illumina_HiSeq
SRR19350968	33	female		tumor	PRJNA841396	RNA_seq	Cervical	Ulsan_National_Institute_Of_Science_And_Technology	Illumina_HiSeq
SRR19350970	39	female		tumor	PRJNA841396	RNA_seq	Cervical	Ulsan_National_Institute_Of_Science_And_Technology	Illumina_HiSeq
SRR19350971	35	female		tumor	PRJNA841396	RNA_seq	Cervical	Ulsan_National_Institute_Of_Science_And_Technology	Illumina_HiSeq
SRR19350972	66	female		tumor	PRJNA841396	RNA_seq	Cervical	Ulsan_National_Institute_Of_Science_And_Technology	Illumina_HiSeq
SRR19350880	45	female		tumor	PRJNA841396	RNA_seq	Cervical	Ulsan_National_Institute_Of_Science_And_Technology	Illumina_HiSeq
SRR19350885	53	female		tumor	PRJNA841396	RNA_seq	Cervical	Ulsan_National_Institute_Of_Science_And_Technology	Illumina_HiSeq
SRR19350887	76	female		tumor	PRJNA841396	RNA_seq	Cervical	Ulsan_National_Institute_Of_Science_And_Technology	Illumina_HiSeq
SRR19350888	66	female		tumor	PRJNA841396	RNA_seq	Cervical	Ulsan_National_Institute_Of_Science_And_Technology	Illumina_HiSeq
SRR19350889	49	female		tumor	PRJNA841396	RNA_seq	Cervical	Ulsan_National_Institute_Of_Science_And_Technology	Illumina_HiSeq
SRR19350892	40	female		tumor	PRJNA841396	RNA_seq	Cervical	Ulsan_National_Institute_Of_Science_And_Technology	Illumina_HiSeq
SRR19350894	59	female		tumor	PRJNA841396	RNA_seq	Cervical	Ulsan_National_Institute_Of_Science_And_Technology	Illumina_HiSeq
SRR19350896	39	female		tumor	PRJNA841396	RNA_seq	Cervical	Ulsan_National_Institute_Of_Science_And_Technology	Illumina_HiSeq
SRR19350897	51	female		tumor	PRJNA841396	RNA_seq	Cervical	Ulsan_National_Institute_Of_Science_And_Technology	Illumina_HiSeq
SRR19350899	44	female		tumor	PRJNA841396	RNA_seq	Cervical	Ulsan_National_Institute_Of_Science_And_Technology	Illumina_HiSeq
SRR19350901	50	female		tumor	PRJNA841396	RNA_seq	Cervical	Ulsan_National_Institute_Of_Science_And_Technology	Illumina_HiSeq
SRR19350902	55	female		tumor	PRJNA841396	RNA_seq	Cervical	Ulsan_National_Institute_Of_Science_And_Technology	Illumina_HiSeq
SRR19350904	42	female		tumor	PRJNA841396	RNA_seq	Cervical	Ulsan_National_Institute_Of_Science_And_Technology	Illumina_HiSeq
SRR19350906	63	female		tumor	PRJNA841396	RNA_seq	Cervical	Ulsan_National_Institute_Of_Science_And_Technology	Illumina_HiSeq
SRR19350907	37	female		tumor	PRJNA841396	RNA_seq	Cervical	Ulsan_National_Institute_Of_Science_And_Technology	Illumina_HiSeq
SRR19350909	39	female		tumor	PRJNA841396	RNA_seq	Cervical	Ulsan_National_Institute_Of_Science_And_Technology	Illumina_HiSeq
SRR19350915	57	female		tumor	PRJNA841396	RNA_seq	Cervical	Ulsan_National_Institute_Of_Science_And_Technology	Illumina_HiSeq
SRR19350917	52	female		tumor	PRJNA841396	RNA_seq	Cervical	Ulsan_National_Institute_Of_Science_And_Technology	Illumina_HiSeq
SRR19350920	48	female		tumor	PRJNA841396	RNA_seq	Cervical	Ulsan_National_Institute_Of_Science_And_Technology	Illumina_HiSeq
SRR19350923	72	female		tumor	PRJNA841396	RNA_seq	Cervical	Ulsan_National_Institute_Of_Science_And_Technology	Illumina_HiSeq
SRR19350924	46	female		tumor	PRJNA841396	RNA_seq	Cervical	Ulsan_National_Institute_Of_Science_And_Technology	Illumina_HiSeq
SRR19350925	45	female		tumor	PRJNA841396	RNA_seq	Cervical	Ulsan_National_Institute_Of_Science_And_Technology	Illumina_HiSeq
SRR19350926	76	female		tumor	PRJNA841396	RNA_seq	Cervical	Ulsan_National_Institute_Of_Science_And_Technology	Illumina_HiSeq
SRR19350927	38	female		tumor	PRJNA841396	RNA_seq	Cervical	Ulsan_National_Institute_Of_Science_And_Technology	Illumina_HiSeq
SRR19350930	28	female		tumor	PRJNA841396	RNA_seq	Cervical	Ulsan_National_Institute_Of_Science_And_Technology	Illumina_HiSeq
SRR19350933	50	female		tumor	PRJNA841396	RNA_seq	Cervical	Ulsan_National_Institute_Of_Science_And_Technology	Illumina_HiSeq
SRR19350934	34	female		tumor	PRJNA841396	RNA_seq	Cervical	Ulsan_National_Institute_Of_Science_And_Technology	Illumina_HiSeq
SRR19350936	42	female		tumor	PRJNA841396	RNA_seq	Cervical	Ulsan_National_Institute_Of_Science_And_Technology	Illumina_HiSeq
SRR19350938	57	female		tumor	PRJNA841396	RNA_seq	Cervical	Ulsan_National_Institute_Of_Science_And_Technology	Illumina_HiSeq
SRR19350941	67	female		tumor	PRJNA841396	RNA_seq	Cervical	Ulsan_National_Institute_Of_Science_And_Technology	Illumina_HiSeq
SRR19350943	68	female		tumor	PRJNA841396	RNA_seq	Cervical	Ulsan_National_Institute_Of_Science_And_Technology	Illumina_HiSeq
SRR19350945	57	female		tumor	PRJNA841396	RNA_seq	Cervical	Ulsan_National_Institute_Of_Science_And_Technology	Illumina_HiSeq
SRR19350947	55	female		tumor	PRJNA841396	RNA_seq	Cervical	Ulsan_National_Institute_Of_Science_And_Technology	Illumina_HiSeq
SRR19350948	75	female		tumor	PRJNA841396	RNA_seq	Cervical	Ulsan_National_Institute_Of_Science_And_Technology	Illumina_HiSeq
SRR19350949	72	female		tumor	PRJNA841396	RNA_seq	Cervical	Ulsan_National_Institute_Of_Science_And_Technology	Illumina_HiSeq
SRR19350950	58	female		tumor	PRJNA841396	RNA_seq	Cervical	Ulsan_National_Institute_Of_Science_And_Technology	Illumina_HiSeq
SRR19350952	57	female		tumor	PRJNA841396	RNA_seq	Cervical	Ulsan_National_Institute_Of_Science_And_Technology	Illumina_HiSeq
SRR19350954	41	female		tumor	PRJNA841396	RNA_seq	Cervical	Ulsan_National_Institute_Of_Science_And_Technology	Illumina_HiSeq
SRR19350955	21	female		tumor	PRJNA841396	RNA_seq	Cervical	Ulsan_National_Institute_Of_Science_And_Technology	Illumina_HiSeq
SRR19350956	60	female		tumor	PRJNA841396	RNA_seq	Cervical	Ulsan_National_Institute_Of_Science_And_Technology	Illumina_HiSeq
SRR19350957	65	female		tumor	PRJNA841396	RNA_seq	Cervical	Ulsan_National_Institute_Of_Science_And_Technology	Illumina_HiSeq
SRR19350958	56	female		tumor	PRJNA841396	RNA_seq	Cervical	Ulsan_National_Institute_Of_Science_And_Technology	Illumina_HiSeq
SRR19350959	46	female		tumor	PRJNA841396	RNA_seq	Cervical	Ulsan_National_Institute_Of_Science_And_Technology	Illumina_HiSeq
SRR19350961	46	female		tumor	PRJNA841396	RNA_seq	Cervical	Ulsan_National_Institute_Of_Science_And_Technology	Illumina_HiSeq
SRR19350963	33	female		tumor	PRJNA841396	RNA_seq	Cervical	Ulsan_National_Institute_Of_Science_And_Technology	Illumina_HiSeq
SRR19350965	57	female		tumor	PRJNA841396	RNA_seq	Cervical	Ulsan_National_Institute_Of_Science_And_Technology	Illumina_HiSeq
SRR19350966	62	female		tumor	PRJNA841396	RNA_seq	Cervical	Ulsan_National_Institute_Of_Science_And_Technology	Illumina_HiSeq
SRR19350967	33	female		tumor	PRJNA841396	RNA_seq	Cervical	Ulsan_National_Institute_Of_Science_And_Technology	Illumina_HiSeq
SRR19350969	37	female		tumor	PRJNA841396	RNA_seq	Cervical	Ulsan_National_Institute_Of_Science_And_Technology	Illumina_HiSeq
SRR975570	NULL	NULL		adjacent	PRJNA218851	RNA_seq	Colorectal	Korea_Research_Institutue_Of_Bioscience_&_Biotechnology	Illumina_HiSeq
SRR975572	NULL	NULL		adjacent	PRJNA218851	RNA_seq	Colorectal	Korea_Research_Institutue_Of_Bioscience_&_Biotechnology	Illumina_HiSeq
SRR975575	NULL	NULL		adjacent	PRJNA218851	RNA_seq	Colorectal	Korea_Research_Institutue_Of_Bioscience_&_Biotechnology	Illumina_HiSeq
SRR975577	NULL	NULL		adjacent	PRJNA218851	RNA_seq	Colorectal	Korea_Research_Institutue_Of_Bioscience_&_Biotechnology	Illumina_HiSeq
SRR975579	NULL	NULL		adjacent	PRJNA218851	RNA_seq	Colorectal	Korea_Research_Institutue_Of_Bioscience_&_Biotechnology	Illumina_HiSeq
SRR975586	NULL	NULL		adjacent	PRJNA218851	RNA_seq	Colorectal	Korea_Research_Institutue_Of_Bioscience_&_Biotechnology	Illumina_HiSeq
SRR975569	NULL	NULL		adjacent	PRJNA218851	RNA_seq	Colorectal	Korea_Research_Institutue_Of_Bioscience_&_Biotechnology	Illumina_HiSeq
SRR975571	NULL	NULL		adjacent	PRJNA218851	RNA_seq	Colorectal	Korea_Research_Institutue_Of_Bioscience_&_Biotechnology	Illumina_HiSeq
SRR975573	NULL	NULL		adjacent	PRJNA218851	RNA_seq	Colorectal	Korea_Research_Institutue_Of_Bioscience_&_Biotechnology	Illumina_HiSeq
SRR975574	NULL	NULL		adjacent	PRJNA218851	RNA_seq	Colorectal	Korea_Research_Institutue_Of_Bioscience_&_Biotechnology	Illumina_HiSeq
SRR975576	NULL	NULL		adjacent	PRJNA218851	RNA_seq	Colorectal	Korea_Research_Institutue_Of_Bioscience_&_Biotechnology	Illumina_HiSeq
SRR975578	NULL	NULL		adjacent	PRJNA218851	RNA_seq	Colorectal	Korea_Research_Institutue_Of_Bioscience_&_Biotechnology	Illumina_HiSeq
SRR975580	NULL	NULL		adjacent	PRJNA218851	RNA_seq	Colorectal	Korea_Research_Institutue_Of_Bioscience_&_Biotechnology	Illumina_HiSeq
SRR975581	NULL	NULL		adjacent	PRJNA218851	RNA_seq	Colorectal	Korea_Research_Institutue_Of_Bioscience_&_Biotechnology	Illumina_HiSeq
SRR975582	NULL	NULL		adjacent	PRJNA218851	RNA_seq	Colorectal	Korea_Research_Institutue_Of_Bioscience_&_Biotechnology	Illumina_HiSeq
SRR975583	NULL	NULL		adjacent	PRJNA218851	RNA_seq	Colorectal	Korea_Research_Institutue_Of_Bioscience_&_Biotechnology	Illumina_HiSeq
SRR975584	NULL	NULL		adjacent	PRJNA218851	RNA_seq	Colorectal	Korea_Research_Institutue_Of_Bioscience_&_Biotechnology	Illumina_HiSeq
SRR975585	NULL	NULL		adjacent	PRJNA218851	RNA_seq	Colorectal	Korea_Research_Institutue_Of_Bioscience_&_Biotechnology	Illumina_HiSeq
SRR975552	NULL	NULL		tumor	PRJNA218851	RNA_seq	Colorectal	Korea_Research_Institutue_Of_Bioscience_&_Biotechnology	Illumina_HiSeq
SRR975553	NULL	NULL		tumor	PRJNA218851	RNA_seq	Colorectal	Korea_Research_Institutue_Of_Bioscience_&_Biotechnology	Illumina_HiSeq
SRR975555	NULL	NULL		tumor	PRJNA218851	RNA_seq	Colorectal	Korea_Research_Institutue_Of_Bioscience_&_Biotechnology	Illumina_HiSeq
SRR975556	NULL	NULL		tumor	PRJNA218851	RNA_seq	Colorectal	Korea_Research_Institutue_Of_Bioscience_&_Biotechnology	Illumina_HiSeq
SRR975558	NULL	NULL		tumor	PRJNA218851	RNA_seq	Colorectal	Korea_Research_Institutue_Of_Bioscience_&_Biotechnology	Illumina_HiSeq
SRR975561	NULL	NULL		tumor	PRJNA218851	RNA_seq	Colorectal	Korea_Research_Institutue_Of_Bioscience_&_Biotechnology	Illumina_HiSeq
SRR975563	NULL	NULL		tumor	PRJNA218851	RNA_seq	Colorectal	Korea_Research_Institutue_Of_Bioscience_&_Biotechnology	Illumina_HiSeq
SRR975565	NULL	NULL		tumor	PRJNA218851	RNA_seq	Colorectal	Korea_Research_Institutue_Of_Bioscience_&_Biotechnology	Illumina_HiSeq
SRR975567	NULL	NULL		tumor	PRJNA218851	RNA_seq	Colorectal	Korea_Research_Institutue_Of_Bioscience_&_Biotechnology	Illumina_HiSeq
SRR975551	NULL	NULL		tumor	PRJNA218851	RNA_seq	Colorectal	Korea_Research_Institutue_Of_Bioscience_&_Biotechnology	Illumina_HiSeq
SRR975554	NULL	NULL		tumor	PRJNA218851	RNA_seq	Colorectal	Korea_Research_Institutue_Of_Bioscience_&_Biotechnology	Illumina_HiSeq
SRR975557	NULL	NULL		tumor	PRJNA218851	RNA_seq	Colorectal	Korea_Research_Institutue_Of_Bioscience_&_Biotechnology	Illumina_HiSeq
SRR975559	NULL	NULL		tumor	PRJNA218851	RNA_seq	Colorectal	Korea_Research_Institutue_Of_Bioscience_&_Biotechnology	Illumina_HiSeq
SRR975560	NULL	NULL		tumor	PRJNA218851	RNA_seq	Colorectal	Korea_Research_Institutue_Of_Bioscience_&_Biotechnology	Illumina_HiSeq
SRR975562	NULL	NULL		tumor	PRJNA218851	RNA_seq	Colorectal	Korea_Research_Institutue_Of_Bioscience_&_Biotechnology	Illumina_HiSeq
SRR975564	NULL	NULL		tumor	PRJNA218851	RNA_seq	Colorectal	Korea_Research_Institutue_Of_Bioscience_&_Biotechnology	Illumina_HiSeq
SRR975566	NULL	NULL		tumor	PRJNA218851	RNA_seq	Colorectal	Korea_Research_Institutue_Of_Bioscience_&_Biotechnology	Illumina_HiSeq
SRR975568	NULL	NULL		tumor	PRJNA218851	RNA_seq	Colorectal	Korea_Research_Institutue_Of_Bioscience_&_Biotechnology	Illumina_HiSeq
SRR7015288	48	male		tumor	PRJNA450100	WXS	Colorectal	National_Cancer_Institute	NextSeq
SRR7015286	48	male		tumor	PRJNA450100	WXS	Colorectal	National_Cancer_Institute	NextSeq
SRR7015285	48	male		tumor	PRJNA450100	WXS	Colorectal	National_Cancer_Institute	NextSeq
SRR7015295	51	female		adjacent	PRJNA450100	WXS	Colorectal	National_Cancer_Institute	NextSeq
SRR7015296	51	female		tumor	PRJNA450100	WXS	Colorectal	National_Cancer_Institute	NextSeq
SRR7015300	52	female		adjacent	PRJNA450100	WXS	Colorectal	National_Cancer_Institute	NextSeq
SRR7015298	52	female		tumor	PRJNA450100	WXS	Colorectal	National_Cancer_Institute	NextSeq
SRR7015299	33	female		tumor	PRJNA450100	WXS	Colorectal	National_Cancer_Institute	NextSeq
SRR7015303	46	male		adjacent	PRJNA450100	WXS	Colorectal	National_Cancer_Institute	NextSeq
SRR7015304	46	male		tumor	PRJNA450100	WXS	Colorectal	National_Cancer_Institute	NextSeq
SRR7015205	46	male		tumor	PRJNA450100	WXS	Colorectal	National_Cancer_Institute	NextSeq
SRR7015208	38	male		adjacent	PRJNA450100	WXS	Colorectal	National_Cancer_Institute	NextSeq
SRR7015207	38	male		tumor	PRJNA450100	WXS	Colorectal	National_Cancer_Institute	NextSeq
SRR7015211	47	female		adjacent	PRJNA450100	WXS	Colorectal	National_Cancer_Institute	NextSeq
SRR7015209	47	female		tumor	PRJNA450100	WXS	Colorectal	National_Cancer_Institute	NextSeq
SRR7015210	47	female		tumor	PRJNA450100	WXS	Colorectal	National_Cancer_Institute	NextSeq
SRR7015213	44	male		adjacent	PRJNA450100	WXS	Colorectal	National_Cancer_Institute	NextSeq
SRR7015212	44	male		tumor	PRJNA450100	WXS	Colorectal	National_Cancer_Institute	NextSeq
SRR7015214	76	male		tumor	PRJNA450100	WXS	Colorectal	National_Cancer_Institute	NextSeq
SRR7015321	63	male		adjacent	PRJNA450100	WXS	Colorectal	National_Cancer_Institute	NextSeq
SRR7015322	63	male		tumor	PRJNA450100	WXS	Colorectal	National_Cancer_Institute	NextSeq
SRR7015294	28	male		tumor	PRJNA450100	WXS	Colorectal	National_Cancer_Institute	NextSeq
SRR7015320	67	female		tumor	PRJNA450100	WXS	Colorectal	National_Cancer_Institute	NextSeq
SRR7015318	34	male		tumor	PRJNA450100	WXS	Colorectal	National_Cancer_Institute	NextSeq
SRR7015317	34	male		tumor	PRJNA450100	WXS	Colorectal	National_Cancer_Institute	NextSeq
SRR7015324	61	male		adjacent	PRJNA450100	WXS	Colorectal	National_Cancer_Institute	NextSeq
SRR7015325	61	male		tumor	PRJNA450100	WXS	Colorectal	National_Cancer_Institute	NextSeq
SRR7015259	48	male		tumor	PRJNA450100	WXS	Colorectal	National_Cancer_Institute	NextSeq
SRR7015257	64	male		tumor	PRJNA450100	WXS	Colorectal	National_Cancer_Institute	NextSeq
SRR7015264	64	male		tumor	PRJNA450100	WXS	Colorectal	National_Cancer_Institute	NextSeq
SRR7015255	46	male		adjacent	PRJNA450100	WXS	Colorectal	National_Cancer_Institute	NextSeq
SRR7015261	46	male		tumor	PRJNA450100	WXS	Colorectal	National_Cancer_Institute	NextSeq
SRR7015307	47	male		tumor	PRJNA450100	WXS	Colorectal	National_Cancer_Institute	NextSeq
SRR7015312	51	female		adjacent	PRJNA450100	WXS	Colorectal	National_Cancer_Institute	NextSeq
SRR7015306	51	female		tumor	PRJNA450100	WXS	Colorectal	National_Cancer_Institute	NextSeq
SRR7015309	50	female		tumor	PRJNA450100	WXS	Colorectal	National_Cancer_Institute	NextSeq
SRR7015313	64	female		tumor	PRJNA450100	WXS	Colorectal	National_Cancer_Institute	NextSeq
SRR7015233	87	female		tumor	PRJNA450100	WXS	Colorectal	National_Cancer_Institute	NextSeq
SRR7015267	81	female		tumor	PRJNA450100	WXS	Colorectal	National_Cancer_Institute	NextSeq
SRR7015265	75	male		tumor	PRJNA450100	WXS	Colorectal	National_Cancer_Institute	NextSeq
SRR7015271	67	male		tumor	PRJNA450100	WXS	Colorectal	National_Cancer_Institute	NextSeq
SRR7015269	79	female		tumor	PRJNA450100	WXS	Colorectal	National_Cancer_Institute	NextSeq
SRR7015273	56	male		tumor	PRJNA450100	WXS	Colorectal	National_Cancer_Institute	NextSeq
SRR7015220	49	male		tumor	PRJNA450100	WXS	Colorectal	National_Cancer_Institute	NextSeq
SRR7015218	62	male		tumor	PRJNA450100	WXS	Colorectal	National_Cancer_Institute	NextSeq
SRR7015224	74	male		tumor	PRJNA450100	WXS	Colorectal	National_Cancer_Institute	NextSeq
SRR7015222	66	female		tumor	PRJNA450100	WXS	Colorectal	National_Cancer_Institute	NextSeq
SRR7015216	79	female		tumor	PRJNA450100	WXS	Colorectal	National_Cancer_Institute	NextSeq
SRR7015227	65	male		tumor	PRJNA450100	WXS	Colorectal	National_Cancer_Institute	NextSeq
SRR7015237	57	male		tumor	PRJNA450100	WXS	Colorectal	National_Cancer_Institute	NextSeq
SRR7015239	65	female		tumor	PRJNA450100	WXS	Colorectal	National_Cancer_Institute	NextSeq
SRR7015241	46	male		tumor	PRJNA450100	WXS	Colorectal	National_Cancer_Institute	NextSeq
SRR7015243	57	male		tumor	PRJNA450100	WXS	Colorectal	National_Cancer_Institute	NextSeq
SRR7015235	51	male		tumor	PRJNA450100	WXS	Colorectal	National_Cancer_Institute	NextSeq
SRR7015229	52	female		tumor	PRJNA450100	WXS	Colorectal	National_Cancer_Institute	NextSeq
SRR7015225	33	female		tumor	PRJNA450100	WXS	Colorectal	National_Cancer_Institute	NextSeq
SRR7015282	73	male		tumor	PRJNA450100	WXS	Colorectal	National_Cancer_Institute	NextSeq
SRR7015284	70	male		tumor	PRJNA450100	WXS	Colorectal	National_Cancer_Institute	NextSeq
SRR7015278	75	male		tumor	PRJNA450100	WXS	Colorectal	National_Cancer_Institute	NextSeq
SRR7015280	49	male		tumor	PRJNA450100	WXS	Colorectal	National_Cancer_Institute	NextSeq
SRR7015276	84	male		tumor	PRJNA450100	WXS	Colorectal	National_Cancer_Institute	NextSeq
SRR11190598	61	female		adjacent	PRJNA608970	RNA_seq	Colorectal	Louisiana_State_University_Health_Sciences_Center	NextSeq
SRR11190599	61	female		tumor	PRJNA608970	RNA_seq	Colorectal	Louisiana_State_University_Health_Sciences_Center	NextSeq
SRR11190600	55	male		adjacent	PRJNA608970	RNA_seq	Colorectal	Louisiana_State_University_Health_Sciences_Center	NextSeq
SRR11190601	55	male		tumor	PRJNA608970	RNA_seq	Colorectal	Louisiana_State_University_Health_Sciences_Center	NextSeq
SRR11190602	66	male		adjacent	PRJNA608970	RNA_seq	Colorectal	Louisiana_State_University_Health_Sciences_Center	NextSeq
SRR11190603	66	male		tumor	PRJNA608970	RNA_seq	Colorectal	Louisiana_State_University_Health_Sciences_Center	NextSeq
SRR11190604	60	female		adjacent	PRJNA608970	RNA_seq	Colorectal	Louisiana_State_University_Health_Sciences_Center	NextSeq
SRR11190605	60	female		tumor	PRJNA608970	RNA_seq	Colorectal	Louisiana_State_University_Health_Sciences_Center	NextSeq
SRR11190606	67	male		adjacent	PRJNA608970	RNA_seq	Colorectal	Louisiana_State_University_Health_Sciences_Center	NextSeq
SRR11190607	67	male		tumor	PRJNA608970	RNA_seq	Colorectal	Louisiana_State_University_Health_Sciences_Center	NextSeq
SRR11190608	67	male		adjacent	PRJNA608970	RNA_seq	Colorectal	Louisiana_State_University_Health_Sciences_Center	NextSeq
SRR11190609	67	male		tumor	PRJNA608970	RNA_seq	Colorectal	Louisiana_State_University_Health_Sciences_Center	NextSeq
SRR11190610	56	male		adjacent	PRJNA608970	RNA_seq	Colorectal	Louisiana_State_University_Health_Sciences_Center	NextSeq
SRR11190611	56	male		tumor	PRJNA608970	RNA_seq	Colorectal	Louisiana_State_University_Health_Sciences_Center	NextSeq
SRR11190612	55	male		adjacent	PRJNA608970	RNA_seq	Colorectal	Louisiana_State_University_Health_Sciences_Center	NextSeq
SRR11190613	55	male		tumor	PRJNA608970	RNA_seq	Colorectal	Louisiana_State_University_Health_Sciences_Center	NextSeq
SRR11190614	66	male		adjacent	PRJNA608970	RNA_seq	Colorectal	Louisiana_State_University_Health_Sciences_Center	NextSeq
SRR11190615	66	male		tumor	PRJNA608970	RNA_seq	Colorectal	Louisiana_State_University_Health_Sciences_Center	NextSeq
SRR11190616	48	male		adjacent	PRJNA608970	RNA_seq	Colorectal	Louisiana_State_University_Health_Sciences_Center	NextSeq
SRR11190617	48	male		tumor	PRJNA608970	RNA_seq	Colorectal	Louisiana_State_University_Health_Sciences_Center	NextSeq
SRR11190618	57	male		adjacent	PRJNA608970	RNA_seq	Colorectal	Louisiana_State_University_Health_Sciences_Center	NextSeq
SRR11190619	57	male		tumor	PRJNA608970	RNA_seq	Colorectal	Louisiana_State_University_Health_Sciences_Center	NextSeq
SRR11190620	66	male		adjacent	PRJNA608970	RNA_seq	Colorectal	Louisiana_State_University_Health_Sciences_Center	NextSeq
SRR11190621	66	male		tumor	PRJNA608970	RNA_seq	Colorectal	Louisiana_State_University_Health_Sciences_Center	NextSeq
SRR11190622	69	female		adjacent	PRJNA608970	RNA_seq	Colorectal	Louisiana_State_University_Health_Sciences_Center	NextSeq
SRR11190623	69	female		tumor	PRJNA608970	RNA_seq	Colorectal	Louisiana_State_University_Health_Sciences_Center	NextSeq
SRR11190624	67	male		adjacent	PRJNA608970	RNA_seq	Colorectal	Louisiana_State_University_Health_Sciences_Center	NextSeq
SRR11190625	67	male		tumor	PRJNA608970	RNA_seq	Colorectal	Louisiana_State_University_Health_Sciences_Center	NextSeq
SRR11190626	69	female		adjacent	PRJNA608970	RNA_seq	Colorectal	Louisiana_State_University_Health_Sciences_Center	NextSeq
SRR11190627	69	female		tumor	PRJNA608970	RNA_seq	Colorectal	Louisiana_State_University_Health_Sciences_Center	NextSeq
SRR11190628	65	female		adjacent	PRJNA608970	RNA_seq	Colorectal	Louisiana_State_University_Health_Sciences_Center	NextSeq
SRR11190629	65	female		tumor	PRJNA608970	RNA_seq	Colorectal	Louisiana_State_University_Health_Sciences_Center	NextSeq
SRR11190630	NULL	NULL		adjacent	PRJNA608970	RNA_seq	Colorectal	Louisiana_State_University_Health_Sciences_Center	NextSeq
SRR11190631	NULL	NULL		tumor	PRJNA608970	RNA_seq	Colorectal	Louisiana_State_University_Health_Sciences_Center	NextSeq
SRR11190632	72	male		adjacent	PRJNA608970	RNA_seq	Colorectal	Louisiana_State_University_Health_Sciences_Center	NextSeq
SRR11190633	72	male		tumor	PRJNA608970	RNA_seq	Colorectal	Louisiana_State_University_Health_Sciences_Center	NextSeq
SRR11190634	NULL	NULL		tumor	PRJNA608970	RNA_seq	Colorectal	Louisiana_State_University_Health_Sciences_Center	NextSeq
SRR11190635	51	male		adjacent	PRJNA608970	RNA_seq	Colorectal	Louisiana_State_University_Health_Sciences_Center	NextSeq
SRR11190636	51	male		tumor	PRJNA608970	RNA_seq	Colorectal	Louisiana_State_University_Health_Sciences_Center	NextSeq
SRR11190637	67	male		adjacent	PRJNA608970	RNA_seq	Colorectal	Louisiana_State_University_Health_Sciences_Center	NextSeq
SRR11190638	67	male		tumor	PRJNA608970	RNA_seq	Colorectal	Louisiana_State_University_Health_Sciences_Center	NextSeq
SRR11190639	NULL	NULL		adjacent	PRJNA608970	RNA_seq	Colorectal	Louisiana_State_University_Health_Sciences_Center	NextSeq
SRR11190640	NULL	NULL		tumor	PRJNA608970	RNA_seq	Colorectal	Louisiana_State_University_Health_Sciences_Center	NextSeq
SRR11190641	NULL	NULL		adjacent	PRJNA608970	RNA_seq	Colorectal	Louisiana_State_University_Health_Sciences_Center	NextSeq
SRR11190642	NULL	NULL		tumor	PRJNA608970	RNA_seq	Colorectal	Louisiana_State_University_Health_Sciences_Center	NextSeq
SRR11190643	NULL	NULL		adjacent	PRJNA608970	RNA_seq	Colorectal	Louisiana_State_University_Health_Sciences_Center	NextSeq
SRR11190644	NULL	NULL		tumor	PRJNA608970	RNA_seq	Colorectal	Louisiana_State_University_Health_Sciences_Center	NextSeq
SRR11190645	55	NULL		adjacent	PRJNA608970	RNA_seq	Colorectal	Louisiana_State_University_Health_Sciences_Center	NextSeq
SRR11190646	55	NULL		tumor	PRJNA608970	RNA_seq	Colorectal	Louisiana_State_University_Health_Sciences_Center	NextSeq
SRR11190647	83	male		adjacent	PRJNA608970	RNA_seq	Colorectal	Louisiana_State_University_Health_Sciences_Center	NextSeq
SRR11190648	83	male		tumor	PRJNA608970	RNA_seq	Colorectal	Louisiana_State_University_Health_Sciences_Center	NextSeq
SRR11190649	73	male		adjacent	PRJNA608970	RNA_seq	Colorectal	Louisiana_State_University_Health_Sciences_Center	NextSeq
SRR11190650	73	male		tumor	PRJNA608970	RNA_seq	Colorectal	Louisiana_State_University_Health_Sciences_Center	NextSeq
SRR11190651	57	male		adjacent	PRJNA608970	RNA_seq	Colorectal	Louisiana_State_University_Health_Sciences_Center	NextSeq
SRR11190652	57	male		tumor	PRJNA608970	RNA_seq	Colorectal	Louisiana_State_University_Health_Sciences_Center	NextSeq
SRR11190653	NULL	female		adjacent	PRJNA608970	RNA_seq	Colorectal	Louisiana_State_University_Health_Sciences_Center	NextSeq
SRR11190654	NULL	female		tumor	PRJNA608970	RNA_seq	Colorectal	Louisiana_State_University_Health_Sciences_Center	NextSeq
SRR11190655	72	female		adjacent	PRJNA608970	RNA_seq	Colorectal	Louisiana_State_University_Health_Sciences_Center	NextSeq
SRR11190656	72	female		tumor	PRJNA608970	RNA_seq	Colorectal	Louisiana_State_University_Health_Sciences_Center	NextSeq
SRR11190657	65	female		adjacent	PRJNA608970	RNA_seq	Colorectal	Louisiana_State_University_Health_Sciences_Center	NextSeq
SRR11190658	65	female		tumor	PRJNA608970	RNA_seq	Colorectal	Louisiana_State_University_Health_Sciences_Center	NextSeq
SRR11190659	NULL	NULL		adjacent	PRJNA608970	RNA_seq	Colorectal	Louisiana_State_University_Health_Sciences_Center	NextSeq
SRR11190660	NULL	NULL		tumor	PRJNA608970	RNA_seq	Colorectal	Louisiana_State_University_Health_Sciences_Center	NextSeq
SRR11190661	85	male		adjacent	PRJNA608970	RNA_seq	Colorectal	Louisiana_State_University_Health_Sciences_Center	NextSeq
SRR11190662	85	male		tumor	PRJNA608970	RNA_seq	Colorectal	Louisiana_State_University_Health_Sciences_Center	NextSeq
SRR11303519	42	male		tumor	PRJNA612446	WXS	Colorectal	Peking_University	HiSeq_X_Ten
SRR11303523	42	male		adjacent	PRJNA612446	WXS	Colorectal	Peking_University	HiSeq_X_Ten
SRR11303525	66	female		tumor	PRJNA612446	WXS	Colorectal	Peking_University	HiSeq_X_Ten
SRR11303526	66	female		tumor	PRJNA612446	WXS	Colorectal	Peking_University	HiSeq_X_Ten
SRR11303527	66	female		tumor	PRJNA612446	WXS	Colorectal	Peking_University	HiSeq_X_Ten
SRR11303528	66	female		tumor	PRJNA612446	WXS	Colorectal	Peking_University	HiSeq_X_Ten
SRR11303529	56	female		tumor	PRJNA612446	WXS	Colorectal	Peking_University	HiSeq_X_Ten
SRR11303530	66	female		tumor	PRJNA612446	WXS	Colorectal	Peking_University	HiSeq_X_Ten
SRR11303531	66	female		adjacent	PRJNA612446	WXS	Colorectal	Peking_University	HiSeq_X_Ten
SRR11303537	74	male		tumor	PRJNA612446	WXS	Colorectal	Peking_University	HiSeq_X_Ten
SRR11303538	74	male		tumor	PRJNA612446	WXS	Colorectal	Peking_University	HiSeq_X_Ten
SRR11303539	74	male		tumor	PRJNA612446	WXS	Colorectal	Peking_University	HiSeq_X_Ten
SRR11303541	74	male		tumor	PRJNA612446	WXS	Colorectal	Peking_University	HiSeq_X_Ten
SRR11303544	74	male		adjacent	PRJNA612446	WXS	Colorectal	Peking_University	HiSeq_X_Ten
SRR11303547	48	female		tumor	PRJNA612446	WXS	Colorectal	Peking_University	HiSeq_X_Ten
SRR11303548	48	female		tumor	PRJNA612446	WXS	Colorectal	Peking_University	HiSeq_X_Ten
SRR11303552	48	female		adjacent	PRJNA612446	WXS	Colorectal	Peking_University	HiSeq_X_Ten
SRR11303555	63	female		tumor	PRJNA612446	WXS	Colorectal	Peking_University	HiSeq_X_Ten
SRR11303556	63	female		tumor	PRJNA612446	WXS	Colorectal	Peking_University	HiSeq_X_Ten
SRR11303557	63	female		adjacent	PRJNA612446	WXS	Colorectal	Peking_University	HiSeq_X_Ten
SRR11303568	53	male		tumor	PRJNA612446	WXS	Colorectal	Peking_University	HiSeq_X_Ten
SRR11303569	53	male		tumor	PRJNA612446	WXS	Colorectal	Peking_University	HiSeq_X_Ten
SRR11303576	53	male		adjacent	PRJNA612446	WXS	Colorectal	Peking_University	HiSeq_X_Ten
SRR11303581	57	female		tumor	PRJNA612446	WXS	Colorectal	Peking_University	HiSeq_X_Ten
SRR11303582	57	female		tumor	PRJNA612446	WXS	Colorectal	Peking_University	HiSeq_X_Ten
SRR11303591	57	female		adjacent	PRJNA612446	WXS	Colorectal	Peking_University	HiSeq_X_Ten
SRR11303596	74	female		tumor	PRJNA612446	WXS	Colorectal	Peking_University	HiSeq_X_Ten
SRR11303597	74	female		tumor	PRJNA612446	WXS	Colorectal	Peking_University	HiSeq_X_Ten
SRR11303603	74	female		adjacent	PRJNA612446	WXS	Colorectal	Peking_University	HiSeq_X_Ten
SRR11303606	56	female		adjacent	PRJNA612446	WXS	Colorectal	Peking_University	HiSeq_X_Ten
SRR11303607	65	male		tumor	PRJNA612446	WXS	Colorectal	Peking_University	HiSeq_X_Ten
SRR11303608	65	male		tumor	PRJNA612446	WXS	Colorectal	Peking_University	HiSeq_X_Ten
SRR11303611	65	male		adjacent	PRJNA612446	WXS	Colorectal	Peking_University	HiSeq_X_Ten
SRR11303616	42	male		tumor	PRJNA612446	WXS	Colorectal	Peking_University	HiSeq_X_Ten
SRR11303617	42	male		tumor	PRJNA612446	WXS	Colorectal	Peking_University	HiSeq_X_Ten
SRR11303618	42	male		tumor	PRJNA612446	WXS	Colorectal	Peking_University	HiSeq_X_Ten
SRR11303619	42	male		tumor	PRJNA612446	WXS	Colorectal	Peking_University	HiSeq_X_Ten
SRR11303620	56	female		tumor	PRJNA612446	WXS	Colorectal	Peking_University	HiSeq_X_Ten
SRR12301361	46.3014	male		tumor	PRJNA648037	WXS	Colorectal	King_Faisal_Specialist_Hospital_And_Research_Centre	Illumina_NovaSeq
SRR12301362	46.3014	male		tumor	PRJNA648037	WXS	Colorectal	King_Faisal_Specialist_Hospital_And_Research_Centre	Illumina_NovaSeq
SRR12301363	46.3014	male		tumor	PRJNA648037	WXS	Colorectal	King_Faisal_Specialist_Hospital_And_Research_Centre	Illumina_NovaSeq
SRR12301364	39.4305	male		adjacent	PRJNA648037	WXS	Colorectal	King_Faisal_Specialist_Hospital_And_Research_Centre	Illumina_NovaSeq
SRR12301368	39.4305	male		tumor	PRJNA648037	WXS	Colorectal	King_Faisal_Specialist_Hospital_And_Research_Centre	Illumina_NovaSeq
SRR12301369	71.54	male		adjacent	PRJNA648037	WXS	Colorectal	King_Faisal_Specialist_Hospital_And_Research_Centre	Illumina_NovaSeq
SRR12301371	71.54	male		tumor	PRJNA648037	WXS	Colorectal	King_Faisal_Specialist_Hospital_And_Research_Centre	Illumina_NovaSeq
SRR12301372	54	female		adjacent	PRJNA648037	WXS	Colorectal	King_Faisal_Specialist_Hospital_And_Research_Centre	Illumina_NovaSeq
SRR12301374	54	female		tumor	PRJNA648037	WXS	Colorectal	King_Faisal_Specialist_Hospital_And_Research_Centre	Illumina_NovaSeq
SRR12301375	77.7389	male		adjacent	PRJNA648037	WXS	Colorectal	King_Faisal_Specialist_Hospital_And_Research_Centre	Illumina_NovaSeq
SRR12301376	47.7781	male		tumor	PRJNA648037	WXS	Colorectal	King_Faisal_Specialist_Hospital_And_Research_Centre	Illumina_NovaSeq
SRR12301381	77.7389	male		tumor	PRJNA648037	WXS	Colorectal	King_Faisal_Specialist_Hospital_And_Research_Centre	Illumina_NovaSeq
SRR12301382	77.7389	male		tumor	PRJNA648037	WXS	Colorectal	King_Faisal_Specialist_Hospital_And_Research_Centre	Illumina_NovaSeq
SRR12301383	77.7389	male		tumor	PRJNA648037	WXS	Colorectal	King_Faisal_Specialist_Hospital_And_Research_Centre	Illumina_NovaSeq
SRR12301384	77.7389	male		tumor	PRJNA648037	WXS	Colorectal	King_Faisal_Specialist_Hospital_And_Research_Centre	Illumina_NovaSeq
SRR12301385	40.5139	female		adjacent	PRJNA648037	WXS	Colorectal	King_Faisal_Specialist_Hospital_And_Research_Centre	Illumina_NovaSeq
SRR12301387	47.7781	male		tumor	PRJNA648037	WXS	Colorectal	King_Faisal_Specialist_Hospital_And_Research_Centre	Illumina_NovaSeq
SRR12301390	40.5139	female		tumor	PRJNA648037	WXS	Colorectal	King_Faisal_Specialist_Hospital_And_Research_Centre	Illumina_NovaSeq
SRR12301391	40.5139	female		tumor	PRJNA648037	WXS	Colorectal	King_Faisal_Specialist_Hospital_And_Research_Centre	Illumina_NovaSeq
SRR12301392	40.5139	female		tumor	PRJNA648037	WXS	Colorectal	King_Faisal_Specialist_Hospital_And_Research_Centre	Illumina_NovaSeq
SRR12301393	52.2361	female		adjacent	PRJNA648037	WXS	Colorectal	King_Faisal_Specialist_Hospital_And_Research_Centre	Illumina_NovaSeq
SRR12301396	67.5452	male		tumor	PRJNA648037	WXS	Colorectal	King_Faisal_Specialist_Hospital_And_Research_Centre	Illumina_NovaSeq
SRR12301398	67.5452	male		tumor	PRJNA648037	WXS	Colorectal	King_Faisal_Specialist_Hospital_And_Research_Centre	Illumina_NovaSeq
SRR12301399	67.5452	male		tumor	PRJNA648037	WXS	Colorectal	King_Faisal_Specialist_Hospital_And_Research_Centre	Illumina_NovaSeq
SRR12301400	67.5452	male		tumor	PRJNA648037	WXS	Colorectal	King_Faisal_Specialist_Hospital_And_Research_Centre	Illumina_NovaSeq
SRR12301401	48.3504	female		adjacent	PRJNA648037	WXS	Colorectal	King_Faisal_Specialist_Hospital_And_Research_Centre	Illumina_NovaSeq
SRR12301403	82.011	female		tumor	PRJNA648037	WXS	Colorectal	King_Faisal_Specialist_Hospital_And_Research_Centre	Illumina_NovaSeq
SRR12301404	48.3504	female		tumor	PRJNA648037	WXS	Colorectal	King_Faisal_Specialist_Hospital_And_Research_Centre	Illumina_NovaSeq
SRR12301405	68.8706	female		adjacent	PRJNA648037	WXS	Colorectal	King_Faisal_Specialist_Hospital_And_Research_Centre	Illumina_NovaSeq
SRR12301411	68.8706	female		tumor	PRJNA648037	WXS	Colorectal	King_Faisal_Specialist_Hospital_And_Research_Centre	Illumina_NovaSeq
SRR12301412	68.8706	female		tumor	PRJNA648037	WXS	Colorectal	King_Faisal_Specialist_Hospital_And_Research_Centre	Illumina_NovaSeq
SRR12301413	68.8706	female		tumor	PRJNA648037	WXS	Colorectal	King_Faisal_Specialist_Hospital_And_Research_Centre	Illumina_NovaSeq
SRR12301414	47.7781	male		adjacent	PRJNA648037	WXS	Colorectal	King_Faisal_Specialist_Hospital_And_Research_Centre	Illumina_NovaSeq
SRR12301415	68.8706	female		tumor	PRJNA648037	WXS	Colorectal	King_Faisal_Specialist_Hospital_And_Research_Centre	Illumina_NovaSeq
SRR12301416	32.4545	female		adjacent	PRJNA648037	WXS	Colorectal	King_Faisal_Specialist_Hospital_And_Research_Centre	Illumina_NovaSeq
SRR12301419	32.4545	female		tumor	PRJNA648037	WXS	Colorectal	King_Faisal_Specialist_Hospital_And_Research_Centre	Illumina_NovaSeq
SRR12301420	47.4333	female		adjacent	PRJNA648037	WXS	Colorectal	King_Faisal_Specialist_Hospital_And_Research_Centre	Illumina_NovaSeq
SRR12301423	47.4333	female		tumor	PRJNA648037	WXS	Colorectal	King_Faisal_Specialist_Hospital_And_Research_Centre	Illumina_NovaSeq
SRR12301424	46.3014	male		adjacent	PRJNA648037	WXS	Colorectal	King_Faisal_Specialist_Hospital_And_Research_Centre	Illumina_NovaSeq
SRR12301431	46.3014	male		tumor	PRJNA648037	WXS	Colorectal	King_Faisal_Specialist_Hospital_And_Research_Centre	Illumina_NovaSeq
SRR12301432	52.2361	female		tumor	PRJNA648037	WXS	Colorectal	King_Faisal_Specialist_Hospital_And_Research_Centre	Illumina_NovaSeq
SRR12301433	52.2361	female		tumor	PRJNA648037	WXS	Colorectal	King_Faisal_Specialist_Hospital_And_Research_Centre	Illumina_NovaSeq
SRR12301434	52.2361	female		tumor	PRJNA648037	WXS	Colorectal	King_Faisal_Specialist_Hospital_And_Research_Centre	Illumina_NovaSeq
SRR12301435	52.2361	female		tumor	PRJNA648037	WXS	Colorectal	King_Faisal_Specialist_Hospital_And_Research_Centre	Illumina_NovaSeq
SRR12301436	33.1194	female		adjacent	PRJNA648037	WXS	Colorectal	King_Faisal_Specialist_Hospital_And_Research_Centre	Illumina_NovaSeq
SRR12301441	33.1194	female		tumor	PRJNA648037	WXS	Colorectal	King_Faisal_Specialist_Hospital_And_Research_Centre	Illumina_NovaSeq
SRR12301442	47.7781	male		tumor	PRJNA648037	WXS	Colorectal	King_Faisal_Specialist_Hospital_And_Research_Centre	Illumina_NovaSeq
SRR12301443	33.1194	female		tumor	PRJNA648037	WXS	Colorectal	King_Faisal_Specialist_Hospital_And_Research_Centre	Illumina_NovaSeq
SRR12301444	33.1194	female		tumor	PRJNA648037	WXS	Colorectal	King_Faisal_Specialist_Hospital_And_Research_Centre	Illumina_NovaSeq
SRR12301445	33.1194	female		tumor	PRJNA648037	WXS	Colorectal	King_Faisal_Specialist_Hospital_And_Research_Centre	Illumina_NovaSeq
SRR12301446	36.9472	female		adjacent	PRJNA648037	WXS	Colorectal	King_Faisal_Specialist_Hospital_And_Research_Centre	Illumina_NovaSeq
SRR12301450	36.9472	female		tumor	PRJNA648037	WXS	Colorectal	King_Faisal_Specialist_Hospital_And_Research_Centre	Illumina_NovaSeq
SRR12301451	36.9472	female		tumor	PRJNA648037	WXS	Colorectal	King_Faisal_Specialist_Hospital_And_Research_Centre	Illumina_NovaSeq
SRR12301452	36.9472	female		tumor	PRJNA648037	WXS	Colorectal	King_Faisal_Specialist_Hospital_And_Research_Centre	Illumina_NovaSeq
SRR12301453	33.263	female		adjacent	PRJNA648037	WXS	Colorectal	King_Faisal_Specialist_Hospital_And_Research_Centre	Illumina_NovaSeq
SRR12301454	36.9472	female		tumor	PRJNA648037	WXS	Colorectal	King_Faisal_Specialist_Hospital_And_Research_Centre	Illumina_NovaSeq
SRR12301455	64.9139	female		adjacent	PRJNA648037	WXS	Colorectal	King_Faisal_Specialist_Hospital_And_Research_Centre	Illumina_NovaSeq
SRR12301459	64.9139	female		tumor	PRJNA648037	WXS	Colorectal	King_Faisal_Specialist_Hospital_And_Research_Centre	Illumina_NovaSeq
SRR12301460	64.9139	female		tumor	PRJNA648037	WXS	Colorectal	King_Faisal_Specialist_Hospital_And_Research_Centre	Illumina_NovaSeq
SRR12301461	64.9139	female		tumor	PRJNA648037	WXS	Colorectal	King_Faisal_Specialist_Hospital_And_Research_Centre	Illumina_NovaSeq
SRR12301462	64.9139	female		tumor	PRJNA648037	WXS	Colorectal	King_Faisal_Specialist_Hospital_And_Research_Centre	Illumina_NovaSeq
SRR12301463	57.3528	female		adjacent	PRJNA648037	WXS	Colorectal	King_Faisal_Specialist_Hospital_And_Research_Centre	Illumina_NovaSeq
SRR12301469	57.3528	female		tumor	PRJNA648037	WXS	Colorectal	King_Faisal_Specialist_Hospital_And_Research_Centre	Illumina_NovaSeq
SRR12301470	57.3528	female		tumor	PRJNA648037	WXS	Colorectal	King_Faisal_Specialist_Hospital_And_Research_Centre	Illumina_NovaSeq
SRR12301471	57.3528	female		tumor	PRJNA648037	WXS	Colorectal	King_Faisal_Specialist_Hospital_And_Research_Centre	Illumina_NovaSeq
SRR12301472	57.3528	female		tumor	PRJNA648037	WXS	Colorectal	King_Faisal_Specialist_Hospital_And_Research_Centre	Illumina_NovaSeq
SRR12301473	42	male		adjacent	PRJNA648037	WXS	Colorectal	King_Faisal_Specialist_Hospital_And_Research_Centre	Illumina_NovaSeq
SRR12301476	42	male		tumor	PRJNA648037	WXS	Colorectal	King_Faisal_Specialist_Hospital_And_Research_Centre	Illumina_NovaSeq
SRR12301477	67.2685	female		adjacent	PRJNA648037	WXS	Colorectal	King_Faisal_Specialist_Hospital_And_Research_Centre	Illumina_NovaSeq
SRR12301479	67.2685	female		tumor	PRJNA648037	WXS	Colorectal	King_Faisal_Specialist_Hospital_And_Research_Centre	Illumina_NovaSeq
SRR12301480	76	male		adjacent	PRJNA648037	WXS	Colorectal	King_Faisal_Specialist_Hospital_And_Research_Centre	Illumina_NovaSeq
SRR12301487	76	male		tumor	PRJNA648037	WXS	Colorectal	King_Faisal_Specialist_Hospital_And_Research_Centre	Illumina_NovaSeq
SRR12301488	76	male		tumor	PRJNA648037	WXS	Colorectal	King_Faisal_Specialist_Hospital_And_Research_Centre	Illumina_NovaSeq
SRR12301489	76	male		tumor	PRJNA648037	WXS	Colorectal	King_Faisal_Specialist_Hospital_And_Research_Centre	Illumina_NovaSeq
SRR12301490	76	male		tumor	PRJNA648037	WXS	Colorectal	King_Faisal_Specialist_Hospital_And_Research_Centre	Illumina_NovaSeq
SRR12301491	76	male		tumor	PRJNA648037	WXS	Colorectal	King_Faisal_Specialist_Hospital_And_Research_Centre	Illumina_NovaSeq
SRR12301492	61.926	male		adjacent	PRJNA648037	WXS	Colorectal	King_Faisal_Specialist_Hospital_And_Research_Centre	Illumina_NovaSeq
SRR12301494	61.926	male		tumor	PRJNA648037	WXS	Colorectal	King_Faisal_Specialist_Hospital_And_Research_Centre	Illumina_NovaSeq
SRR12301495	55.126	female		adjacent	PRJNA648037	WXS	Colorectal	King_Faisal_Specialist_Hospital_And_Research_Centre	Illumina_NovaSeq
SRR12301501	55.126	female		tumor	PRJNA648037	WXS	Colorectal	King_Faisal_Specialist_Hospital_And_Research_Centre	Illumina_NovaSeq
SRR12301502	55.126	female		tumor	PRJNA648037	WXS	Colorectal	King_Faisal_Specialist_Hospital_And_Research_Centre	Illumina_NovaSeq
SRR12301503	55.126	female		tumor	PRJNA648037	WXS	Colorectal	King_Faisal_Specialist_Hospital_And_Research_Centre	Illumina_NovaSeq
SRR12301504	55.126	female		tumor	PRJNA648037	WXS	Colorectal	King_Faisal_Specialist_Hospital_And_Research_Centre	Illumina_NovaSeq
SRR12301505	52	female		adjacent	PRJNA648037	WXS	Colorectal	King_Faisal_Specialist_Hospital_And_Research_Centre	Illumina_NovaSeq
SRR12301510	72.3534	male		tumor	PRJNA648037	WXS	Colorectal	King_Faisal_Specialist_Hospital_And_Research_Centre	Illumina_NovaSeq
SRR12301511	72.3534	male		tumor	PRJNA648037	WXS	Colorectal	King_Faisal_Specialist_Hospital_And_Research_Centre	Illumina_NovaSeq
SRR12301512	72.3534	male		tumor	PRJNA648037	WXS	Colorectal	King_Faisal_Specialist_Hospital_And_Research_Centre	Illumina_NovaSeq
SRR12301513	72.3534	male		tumor	PRJNA648037	WXS	Colorectal	King_Faisal_Specialist_Hospital_And_Research_Centre	Illumina_NovaSeq
SRR12301514	64.3096	male		adjacent	PRJNA648037	WXS	Colorectal	King_Faisal_Specialist_Hospital_And_Research_Centre	Illumina_NovaSeq
SRR12301520	64.3096	male		tumor	PRJNA648037	WXS	Colorectal	King_Faisal_Specialist_Hospital_And_Research_Centre	Illumina_NovaSeq
SRR12301521	64.3096	male		tumor	PRJNA648037	WXS	Colorectal	King_Faisal_Specialist_Hospital_And_Research_Centre	Illumina_NovaSeq
SRR12301522	64.3096	male		tumor	PRJNA648037	WXS	Colorectal	King_Faisal_Specialist_Hospital_And_Research_Centre	Illumina_NovaSeq
SRR12301523	64.3096	male		tumor	PRJNA648037	WXS	Colorectal	King_Faisal_Specialist_Hospital_And_Research_Centre	Illumina_NovaSeq
SRR12301524	34.9726	female		adjacent	PRJNA648037	WXS	Colorectal	King_Faisal_Specialist_Hospital_And_Research_Centre	Illumina_NovaSeq
SRR12301526	82.011	female		tumor	PRJNA648037	WXS	Colorectal	King_Faisal_Specialist_Hospital_And_Research_Centre	Illumina_NovaSeq
SRR12301533	34.9726	female		tumor	PRJNA648037	WXS	Colorectal	King_Faisal_Specialist_Hospital_And_Research_Centre	Illumina_NovaSeq
SRR12301534	34.9726	female		tumor	PRJNA648037	WXS	Colorectal	King_Faisal_Specialist_Hospital_And_Research_Centre	Illumina_NovaSeq
SRR12301535	34.9726	female		tumor	PRJNA648037	WXS	Colorectal	King_Faisal_Specialist_Hospital_And_Research_Centre	Illumina_NovaSeq
SRR12301536	34.9726	female		tumor	PRJNA648037	WXS	Colorectal	King_Faisal_Specialist_Hospital_And_Research_Centre	Illumina_NovaSeq
SRR12301537	82.011	female		tumor	PRJNA648037	WXS	Colorectal	King_Faisal_Specialist_Hospital_And_Research_Centre	Illumina_NovaSeq
SRR12301538	67.5452	male		adjacent	PRJNA648037	WXS	Colorectal	King_Faisal_Specialist_Hospital_And_Research_Centre	Illumina_NovaSeq
SRR12301543	33.263	female		tumor	PRJNA648037	WXS	Colorectal	King_Faisal_Specialist_Hospital_And_Research_Centre	Illumina_NovaSeq
SRR12301546	52	female		tumor	PRJNA648037	WXS	Colorectal	King_Faisal_Specialist_Hospital_And_Research_Centre	Illumina_NovaSeq
SRR12301547	52	female		tumor	PRJNA648037	WXS	Colorectal	King_Faisal_Specialist_Hospital_And_Research_Centre	Illumina_NovaSeq
SRR12301548	52	female		tumor	PRJNA648037	WXS	Colorectal	King_Faisal_Specialist_Hospital_And_Research_Centre	Illumina_NovaSeq
SRR12301549	52	female		tumor	PRJNA648037	WXS	Colorectal	King_Faisal_Specialist_Hospital_And_Research_Centre	Illumina_NovaSeq
SRR12301550	82.011	female		adjacent	PRJNA648037	WXS	Colorectal	King_Faisal_Specialist_Hospital_And_Research_Centre	Illumina_NovaSeq
SRR12301551	38.5507	male		adjacent	PRJNA648037	WXS	Colorectal	King_Faisal_Specialist_Hospital_And_Research_Centre	Illumina_NovaSeq
SRR12301559	38.5507	male		tumor	PRJNA648037	WXS	Colorectal	King_Faisal_Specialist_Hospital_And_Research_Centre	Illumina_NovaSeq
SRR12301560	38.5507	male		tumor	PRJNA648037	WXS	Colorectal	King_Faisal_Specialist_Hospital_And_Research_Centre	Illumina_NovaSeq
SRR12301561	38.5507	male		tumor	PRJNA648037	WXS	Colorectal	King_Faisal_Specialist_Hospital_And_Research_Centre	Illumina_NovaSeq
SRR12301562	38.5507	male		tumor	PRJNA648037	WXS	Colorectal	King_Faisal_Specialist_Hospital_And_Research_Centre	Illumina_NovaSeq
SRR12301564	65.3425	male		adjacent	PRJNA648037	WXS	Colorectal	King_Faisal_Specialist_Hospital_And_Research_Centre	Illumina_NovaSeq
SRR12301570	65.3425	male		tumor	PRJNA648037	WXS	Colorectal	King_Faisal_Specialist_Hospital_And_Research_Centre	Illumina_NovaSeq
SRR12301571	65.3425	male		tumor	PRJNA648037	WXS	Colorectal	King_Faisal_Specialist_Hospital_And_Research_Centre	Illumina_NovaSeq
SRR12301572	65.3425	male		tumor	PRJNA648037	WXS	Colorectal	King_Faisal_Specialist_Hospital_And_Research_Centre	Illumina_NovaSeq
SRR12301573	65.3425	male		tumor	PRJNA648037	WXS	Colorectal	King_Faisal_Specialist_Hospital_And_Research_Centre	Illumina_NovaSeq
SRR12301575	33.263	female		tumor	PRJNA648037	WXS	Colorectal	King_Faisal_Specialist_Hospital_And_Research_Centre	Illumina_NovaSeq
SRR12301576	72.3534	male		adjacent	PRJNA648037	WXS	Colorectal	King_Faisal_Specialist_Hospital_And_Research_Centre	Illumina_NovaSeq
SRR12301579	47.7781	male		tumor	PRJNA648037	WXS	Colorectal	King_Faisal_Specialist_Hospital_And_Research_Centre	Illumina_NovaSeq
SRR12301580	33.263	female		tumor	PRJNA648037	WXS	Colorectal	King_Faisal_Specialist_Hospital_And_Research_Centre	Illumina_NovaSeq
SRR12301581	33.263	female		tumor	PRJNA648037	WXS	Colorectal	King_Faisal_Specialist_Hospital_And_Research_Centre	Illumina_NovaSeq
SRR12475103	NULL	NULL		tumor	PRJNA658001	RNA_seq	Colorectal	Wuhan_University	Illumina_NovaSeq
SRR12475104	NULL	NULL		tumor	PRJNA658001	RNA_seq	Colorectal	Wuhan_University	Illumina_NovaSeq
SRR12475105	NULL	NULL		tumor	PRJNA658001	RNA_seq	Colorectal	Wuhan_University	Illumina_NovaSeq
SRR12475106	NULL	NULL		tumor	PRJNA658001	RNA_seq	Colorectal	Wuhan_University	Illumina_NovaSeq
SRR12475107	NULL	NULL		tumor	PRJNA658001	RNA_seq	Colorectal	Wuhan_University	Illumina_NovaSeq
SRR12475108	NULL	NULL		tumor	PRJNA658001	RNA_seq	Colorectal	Wuhan_University	Illumina_NovaSeq
SRR12475109	NULL	NULL		tumor	PRJNA658001	RNA_seq	Colorectal	Wuhan_University	Illumina_NovaSeq
SRR12475110	NULL	NULL		tumor	PRJNA658001	RNA_seq	Colorectal	Wuhan_University	Illumina_NovaSeq
SRR12475111	NULL	NULL		tumor	PRJNA658001	RNA_seq	Colorectal	Wuhan_University	Illumina_NovaSeq
SRR12475112	NULL	NULL		tumor	PRJNA658001	RNA_seq	Colorectal	Wuhan_University	Illumina_NovaSeq
SRR12475113	NULL	NULL		tumor	PRJNA658001	RNA_seq	Colorectal	Wuhan_University	Illumina_NovaSeq
SRR12475114	NULL	NULL		tumor	PRJNA658001	RNA_seq	Colorectal	Wuhan_University	Illumina_NovaSeq
SRR12475115	NULL	NULL		tumor	PRJNA658001	RNA_seq	Colorectal	Wuhan_University	Illumina_NovaSeq
SRR12475116	NULL	NULL		tumor	PRJNA658001	RNA_seq	Colorectal	Wuhan_University	Illumina_NovaSeq
SRR12475117	NULL	NULL		tumor	PRJNA658001	RNA_seq	Colorectal	Wuhan_University	Illumina_NovaSeq
SRR12475118	NULL	NULL		tumor	PRJNA658001	RNA_seq	Colorectal	Wuhan_University	Illumina_NovaSeq
SRR12475119	NULL	NULL		tumor	PRJNA658001	RNA_seq	Colorectal	Wuhan_University	Illumina_NovaSeq
SRR12475120	NULL	NULL		tumor	PRJNA658001	RNA_seq	Colorectal	Wuhan_University	Illumina_NovaSeq
SRR12475121	NULL	NULL		tumor	PRJNA658001	RNA_seq	Colorectal	Wuhan_University	Illumina_NovaSeq
SRR12475122	NULL	NULL		tumor	PRJNA658001	RNA_seq	Colorectal	Wuhan_University	Illumina_NovaSeq
SRR12475123	NULL	NULL		tumor	PRJNA658001	RNA_seq	Colorectal	Wuhan_University	Illumina_NovaSeq
SRR12475124	NULL	NULL		tumor	PRJNA658001	RNA_seq	Colorectal	Wuhan_University	Illumina_NovaSeq
SRR12475125	NULL	NULL		tumor	PRJNA658001	RNA_seq	Colorectal	Wuhan_University	Illumina_NovaSeq
SRR12475126	NULL	NULL		tumor	PRJNA658001	RNA_seq	Colorectal	Wuhan_University	Illumina_NovaSeq
SRR12475127	NULL	NULL		tumor	PRJNA658001	RNA_seq	Colorectal	Wuhan_University	Illumina_NovaSeq
SRR12475128	NULL	NULL		tumor	PRJNA658001	RNA_seq	Colorectal	Wuhan_University	Illumina_NovaSeq
SRR12475129	NULL	NULL		tumor	PRJNA658001	RNA_seq	Colorectal	Wuhan_University	Illumina_NovaSeq
SRR12475130	NULL	NULL		tumor	PRJNA658001	RNA_seq	Colorectal	Wuhan_University	Illumina_NovaSeq
SRR12475131	NULL	NULL		tumor	PRJNA658001	RNA_seq	Colorectal	Wuhan_University	Illumina_NovaSeq
SRR12475132	NULL	NULL		tumor	PRJNA658001	RNA_seq	Colorectal	Wuhan_University	Illumina_NovaSeq
SRR12475133	NULL	NULL		tumor	PRJNA658001	RNA_seq	Colorectal	Wuhan_University	Illumina_NovaSeq
SRR12475134	NULL	NULL		tumor	PRJNA658001	RNA_seq	Colorectal	Wuhan_University	Illumina_NovaSeq
SRR12475135	NULL	NULL		tumor	PRJNA658001	RNA_seq	Colorectal	Wuhan_University	Illumina_NovaSeq
SRR12475136	NULL	NULL		tumor	PRJNA658001	RNA_seq	Colorectal	Wuhan_University	Illumina_NovaSeq
SRR12475137	NULL	NULL		tumor	PRJNA658001	RNA_seq	Colorectal	Wuhan_University	Illumina_NovaSeq
SRR12475138	NULL	NULL		tumor	PRJNA658001	RNA_seq	Colorectal	Wuhan_University	Illumina_NovaSeq
SRR12475139	NULL	NULL		tumor	PRJNA658001	RNA_seq	Colorectal	Wuhan_University	Illumina_NovaSeq
SRR12475140	NULL	NULL		tumor	PRJNA658001	RNA_seq	Colorectal	Wuhan_University	Illumina_NovaSeq
SRR12475141	NULL	NULL		tumor	PRJNA658001	RNA_seq	Colorectal	Wuhan_University	Illumina_NovaSeq
SRR12475142	NULL	NULL		tumor	PRJNA658001	RNA_seq	Colorectal	Wuhan_University	Illumina_NovaSeq
SRR12475143	NULL	NULL		tumor	PRJNA658001	RNA_seq	Colorectal	Wuhan_University	Illumina_NovaSeq
SRR12475144	NULL	NULL		tumor	PRJNA658001	RNA_seq	Colorectal	Wuhan_University	Illumina_NovaSeq
SRR12475145	NULL	NULL		tumor	PRJNA658001	RNA_seq	Colorectal	Wuhan_University	Illumina_NovaSeq
SRR12475146	NULL	NULL		tumor	PRJNA658001	RNA_seq	Colorectal	Wuhan_University	Illumina_NovaSeq
SRR12475147	NULL	NULL		tumor	PRJNA658001	RNA_seq	Colorectal	Wuhan_University	Illumina_NovaSeq
SRR12475148	NULL	NULL		tumor	PRJNA658001	RNA_seq	Colorectal	Wuhan_University	Illumina_NovaSeq
SRR12475149	NULL	NULL		tumor	PRJNA658001	RNA_seq	Colorectal	Wuhan_University	Illumina_NovaSeq
SRR12475150	NULL	NULL		tumor	PRJNA658001	RNA_seq	Colorectal	Wuhan_University	Illumina_NovaSeq
SRR12475151	NULL	NULL		tumor	PRJNA658001	RNA_seq	Colorectal	Wuhan_University	Illumina_NovaSeq
SRR12475152	NULL	NULL		tumor	PRJNA658001	RNA_seq	Colorectal	Wuhan_University	Illumina_NovaSeq
SRR12475153	NULL	NULL		tumor	PRJNA658001	RNA_seq	Colorectal	Wuhan_University	Illumina_NovaSeq
SRR12475154	NULL	NULL		tumor	PRJNA658001	RNA_seq	Colorectal	Wuhan_University	Illumina_NovaSeq
SRR12475155	NULL	NULL		tumor	PRJNA658001	RNA_seq	Colorectal	Wuhan_University	Illumina_NovaSeq
SRR12475156	NULL	NULL		tumor	PRJNA658001	RNA_seq	Colorectal	Wuhan_University	Illumina_NovaSeq
SRR12475157	NULL	NULL		tumor	PRJNA658001	RNA_seq	Colorectal	Wuhan_University	Illumina_NovaSeq
SRR12475158	NULL	NULL		tumor	PRJNA658001	RNA_seq	Colorectal	Wuhan_University	Illumina_NovaSeq
SRR12475159	NULL	NULL		tumor	PRJNA658001	RNA_seq	Colorectal	Wuhan_University	Illumina_NovaSeq
SRR12475160	NULL	NULL		tumor	PRJNA658001	RNA_seq	Colorectal	Wuhan_University	Illumina_NovaSeq
SRR12475161	NULL	NULL		tumor	PRJNA658001	RNA_seq	Colorectal	Wuhan_University	Illumina_NovaSeq
SRR12475162	NULL	NULL		tumor	PRJNA658001	RNA_seq	Colorectal	Wuhan_University	Illumina_NovaSeq
SRR12475163	NULL	NULL		tumor	PRJNA658001	RNA_seq	Colorectal	Wuhan_University	Illumina_NovaSeq
SRR12475164	NULL	NULL		tumor	PRJNA658001	RNA_seq	Colorectal	Wuhan_University	Illumina_NovaSeq
SRR12475165	NULL	NULL		tumor	PRJNA658001	RNA_seq	Colorectal	Wuhan_University	Illumina_NovaSeq
SRR12475166	NULL	NULL		tumor	PRJNA658001	RNA_seq	Colorectal	Wuhan_University	Illumina_NovaSeq
SRR12475167	NULL	NULL		tumor	PRJNA658001	RNA_seq	Colorectal	Wuhan_University	Illumina_NovaSeq
SRR12475168	NULL	NULL		tumor	PRJNA658001	RNA_seq	Colorectal	Wuhan_University	Illumina_NovaSeq
SRR12475169	NULL	NULL		tumor	PRJNA658001	RNA_seq	Colorectal	Wuhan_University	Illumina_NovaSeq
SRR12475170	NULL	NULL		tumor	PRJNA658001	RNA_seq	Colorectal	Wuhan_University	Illumina_NovaSeq
SRR12475171	NULL	NULL		tumor	PRJNA658001	RNA_seq	Colorectal	Wuhan_University	Illumina_NovaSeq
SRR12475172	NULL	NULL		tumor	PRJNA658001	RNA_seq	Colorectal	Wuhan_University	Illumina_NovaSeq
SRR12475173	NULL	NULL		tumor	PRJNA658001	RNA_seq	Colorectal	Wuhan_University	Illumina_NovaSeq
SRR12475174	NULL	NULL		tumor	PRJNA658001	RNA_seq	Colorectal	Wuhan_University	Illumina_NovaSeq
SRR12475175	NULL	NULL		adjacent	PRJNA658001	RNA_seq	Colorectal	Wuhan_University	Illumina_NovaSeq
SRR12475176	NULL	NULL		adjacent	PRJNA658001	RNA_seq	Colorectal	Wuhan_University	Illumina_NovaSeq
SRR12475177	NULL	NULL		adjacent	PRJNA658001	RNA_seq	Colorectal	Wuhan_University	Illumina_NovaSeq
SRR12475178	NULL	NULL		adjacent	PRJNA658001	RNA_seq	Colorectal	Wuhan_University	Illumina_NovaSeq
SRR12475179	NULL	NULL		adjacent	PRJNA658001	RNA_seq	Colorectal	Wuhan_University	Illumina_NovaSeq
SRR12475180	NULL	NULL		adjacent	PRJNA658001	RNA_seq	Colorectal	Wuhan_University	Illumina_NovaSeq
SRR12475181	NULL	NULL		adjacent	PRJNA658001	RNA_seq	Colorectal	Wuhan_University	Illumina_NovaSeq
SRR12475182	NULL	NULL		adjacent	PRJNA658001	RNA_seq	Colorectal	Wuhan_University	Illumina_NovaSeq
SRR12475183	NULL	NULL		adjacent	PRJNA658001	RNA_seq	Colorectal	Wuhan_University	Illumina_NovaSeq
SRR12475184	NULL	NULL		adjacent	PRJNA658001	RNA_seq	Colorectal	Wuhan_University	Illumina_NovaSeq
SRR12475185	NULL	NULL		adjacent	PRJNA658001	RNA_seq	Colorectal	Wuhan_University	Illumina_NovaSeq
SRR12475186	NULL	NULL		adjacent	PRJNA658001	RNA_seq	Colorectal	Wuhan_University	Illumina_NovaSeq
SRR12475187	NULL	NULL		adjacent	PRJNA658001	RNA_seq	Colorectal	Wuhan_University	Illumina_NovaSeq
SRR12475188	NULL	NULL		adjacent	PRJNA658001	RNA_seq	Colorectal	Wuhan_University	Illumina_NovaSeq
SRR12475189	NULL	NULL		adjacent	PRJNA658001	RNA_seq	Colorectal	Wuhan_University	Illumina_NovaSeq
SRR12475190	NULL	NULL		adjacent	PRJNA658001	RNA_seq	Colorectal	Wuhan_University	Illumina_NovaSeq
SRR12475191	NULL	NULL		adjacent	PRJNA658001	RNA_seq	Colorectal	Wuhan_University	Illumina_NovaSeq
SRR12475192	NULL	NULL		adjacent	PRJNA658001	RNA_seq	Colorectal	Wuhan_University	Illumina_NovaSeq
SRR12475193	NULL	NULL		adjacent	PRJNA658001	RNA_seq	Colorectal	Wuhan_University	Illumina_NovaSeq
SRR12475194	NULL	NULL		adjacent	PRJNA658001	RNA_seq	Colorectal	Wuhan_University	Illumina_NovaSeq
SRR12475195	NULL	NULL		adjacent	PRJNA658001	RNA_seq	Colorectal	Wuhan_University	Illumina_NovaSeq
SRR12475196	NULL	NULL		adjacent	PRJNA658001	RNA_seq	Colorectal	Wuhan_University	Illumina_NovaSeq
SRR12475197	NULL	NULL		adjacent	PRJNA658001	RNA_seq	Colorectal	Wuhan_University	Illumina_NovaSeq
SRR12475198	NULL	NULL		adjacent	PRJNA658001	RNA_seq	Colorectal	Wuhan_University	Illumina_NovaSeq
SRR12475199	NULL	NULL		adjacent	PRJNA658001	RNA_seq	Colorectal	Wuhan_University	Illumina_NovaSeq
SRR12475200	NULL	NULL		adjacent	PRJNA658001	RNA_seq	Colorectal	Wuhan_University	Illumina_NovaSeq
SRR12475201	NULL	NULL		adjacent	PRJNA658001	RNA_seq	Colorectal	Wuhan_University	Illumina_NovaSeq
SRR12475202	NULL	NULL		adjacent	PRJNA658001	RNA_seq	Colorectal	Wuhan_University	Illumina_NovaSeq
SRR12475203	NULL	NULL		adjacent	PRJNA658001	RNA_seq	Colorectal	Wuhan_University	Illumina_NovaSeq
SRR12475204	NULL	NULL		adjacent	PRJNA658001	RNA_seq	Colorectal	Wuhan_University	Illumina_NovaSeq
SRR12475205	NULL	NULL		adjacent	PRJNA658001	RNA_seq	Colorectal	Wuhan_University	Illumina_NovaSeq
SRR12475206	NULL	NULL		adjacent	PRJNA658001	RNA_seq	Colorectal	Wuhan_University	Illumina_NovaSeq
SRR12475207	NULL	NULL		adjacent	PRJNA658001	RNA_seq	Colorectal	Wuhan_University	Illumina_NovaSeq
SRR12475208	NULL	NULL		adjacent	PRJNA658001	RNA_seq	Colorectal	Wuhan_University	Illumina_NovaSeq
SRR12475209	NULL	NULL		adjacent	PRJNA658001	RNA_seq	Colorectal	Wuhan_University	Illumina_NovaSeq
SRR12475210	NULL	NULL		adjacent	PRJNA658001	RNA_seq	Colorectal	Wuhan_University	Illumina_NovaSeq
SRR12475211	NULL	NULL		adjacent	PRJNA658001	RNA_seq	Colorectal	Wuhan_University	Illumina_NovaSeq
SRR12475212	NULL	NULL		adjacent	PRJNA658001	RNA_seq	Colorectal	Wuhan_University	Illumina_NovaSeq
SRR12475213	NULL	NULL		adjacent	PRJNA658001	RNA_seq	Colorectal	Wuhan_University	Illumina_NovaSeq
SRR12475214	NULL	NULL		adjacent	PRJNA658001	RNA_seq	Colorectal	Wuhan_University	Illumina_NovaSeq
SRR12475215	NULL	NULL		adjacent	PRJNA658001	RNA_seq	Colorectal	Wuhan_University	Illumina_NovaSeq
SRR12475216	NULL	NULL		adjacent	PRJNA658001	RNA_seq	Colorectal	Wuhan_University	Illumina_NovaSeq
SRR12475217	NULL	NULL		adjacent	PRJNA658001	RNA_seq	Colorectal	Wuhan_University	Illumina_NovaSeq
SRR12475218	NULL	NULL		adjacent	PRJNA658001	RNA_seq	Colorectal	Wuhan_University	Illumina_NovaSeq
SRR12475219	NULL	NULL		adjacent	PRJNA658001	RNA_seq	Colorectal	Wuhan_University	Illumina_NovaSeq
SRR12475220	NULL	NULL		adjacent	PRJNA658001	RNA_seq	Colorectal	Wuhan_University	Illumina_NovaSeq
SRR12475221	NULL	NULL		adjacent	PRJNA658001	RNA_seq	Colorectal	Wuhan_University	Illumina_NovaSeq
SRR12475222	NULL	NULL		adjacent	PRJNA658001	RNA_seq	Colorectal	Wuhan_University	Illumina_NovaSeq
SRR12475223	NULL	NULL		adjacent	PRJNA658001	RNA_seq	Colorectal	Wuhan_University	Illumina_NovaSeq
SRR12475224	NULL	NULL		adjacent	PRJNA658001	RNA_seq	Colorectal	Wuhan_University	Illumina_NovaSeq
SRR12475225	NULL	NULL		adjacent	PRJNA658001	RNA_seq	Colorectal	Wuhan_University	Illumina_NovaSeq
SRR12475226	NULL	NULL		adjacent	PRJNA658001	RNA_seq	Colorectal	Wuhan_University	Illumina_NovaSeq
SRR12475227	NULL	NULL		adjacent	PRJNA658001	RNA_seq	Colorectal	Wuhan_University	Illumina_NovaSeq
SRR12475228	NULL	NULL		adjacent	PRJNA658001	RNA_seq	Colorectal	Wuhan_University	Illumina_NovaSeq
SRR12475229	NULL	NULL		adjacent	PRJNA658001	RNA_seq	Colorectal	Wuhan_University	Illumina_NovaSeq
SRR12475230	NULL	NULL		adjacent	PRJNA658001	RNA_seq	Colorectal	Wuhan_University	Illumina_NovaSeq
SRR12475231	NULL	NULL		adjacent	PRJNA658001	RNA_seq	Colorectal	Wuhan_University	Illumina_NovaSeq
SRR12475232	NULL	NULL		adjacent	PRJNA658001	RNA_seq	Colorectal	Wuhan_University	Illumina_NovaSeq
SRR12475233	NULL	NULL		adjacent	PRJNA658001	RNA_seq	Colorectal	Wuhan_University	Illumina_NovaSeq
SRR12475234	NULL	NULL		adjacent	PRJNA658001	RNA_seq	Colorectal	Wuhan_University	Illumina_NovaSeq
SRR12475235	NULL	NULL		adjacent	PRJNA658001	RNA_seq	Colorectal	Wuhan_University	Illumina_NovaSeq
SRR12475236	NULL	NULL		adjacent	PRJNA658001	RNA_seq	Colorectal	Wuhan_University	Illumina_NovaSeq
SRR12475237	NULL	NULL		adjacent	PRJNA658001	RNA_seq	Colorectal	Wuhan_University	Illumina_NovaSeq
SRR12475238	NULL	NULL		adjacent	PRJNA658001	RNA_seq	Colorectal	Wuhan_University	Illumina_NovaSeq
SRR12475239	NULL	NULL		adjacent	PRJNA658001	RNA_seq	Colorectal	Wuhan_University	Illumina_NovaSeq
SRR12475240	NULL	NULL		adjacent	PRJNA658001	RNA_seq	Colorectal	Wuhan_University	Illumina_NovaSeq
SRR12475241	NULL	NULL		adjacent	PRJNA658001	RNA_seq	Colorectal	Wuhan_University	Illumina_NovaSeq
SRR12475242	NULL	NULL		adjacent	PRJNA658001	RNA_seq	Colorectal	Wuhan_University	Illumina_NovaSeq
SRR12475243	NULL	NULL		adjacent	PRJNA658001	RNA_seq	Colorectal	Wuhan_University	Illumina_NovaSeq
SRR12475244	NULL	NULL		adjacent	PRJNA658001	RNA_seq	Colorectal	Wuhan_University	Illumina_NovaSeq
SRR12475245	NULL	NULL		adjacent	PRJNA658001	RNA_seq	Colorectal	Wuhan_University	Illumina_NovaSeq
SRR12475246	NULL	NULL		adjacent	PRJNA658001	RNA_seq	Colorectal	Wuhan_University	Illumina_NovaSeq
SRR12711769	NULL	NULL		tumor	PRJNA665640	RNA_seq	Colorectal	Renji_Hospital	Illumina_HiSeq
SRR12711770	NULL	NULL		tumor	PRJNA665640	RNA_seq	Colorectal	Renji_Hospital	Illumina_HiSeq
SRR12711771	NULL	NULL		tumor	PRJNA665640	RNA_seq	Colorectal	Renji_Hospital	Illumina_HiSeq
SRR12711772	NULL	NULL		tumor	PRJNA665640	RNA_seq	Colorectal	Renji_Hospital	Illumina_HiSeq
SRR12711773	NULL	NULL		tumor	PRJNA665640	RNA_seq	Colorectal	Renji_Hospital	Illumina_HiSeq
SRR12711774	NULL	NULL		tumor	PRJNA665640	RNA_seq	Colorectal	Renji_Hospital	Illumina_HiSeq
SRR12711775	NULL	NULL		tumor	PRJNA665640	RNA_seq	Colorectal	Renji_Hospital	Illumina_HiSeq
SRR12711776	NULL	NULL		tumor	PRJNA665640	RNA_seq	Colorectal	Renji_Hospital	Illumina_HiSeq
SRR12711777	NULL	NULL		tumor	PRJNA665640	RNA_seq	Colorectal	Renji_Hospital	Illumina_HiSeq
SRR12711778	NULL	NULL		tumor	PRJNA665640	RNA_seq	Colorectal	Renji_Hospital	Illumina_HiSeq
SRR12711779	NULL	NULL		tumor	PRJNA665640	RNA_seq	Colorectal	Renji_Hospital	Illumina_HiSeq
SRR12711780	NULL	NULL		tumor	PRJNA665640	RNA_seq	Colorectal	Renji_Hospital	Illumina_HiSeq
SRR12711781	NULL	NULL		tumor	PRJNA665640	RNA_seq	Colorectal	Renji_Hospital	Illumina_HiSeq
SRR12711782	NULL	NULL		tumor	PRJNA665640	RNA_seq	Colorectal	Renji_Hospital	Illumina_HiSeq
SRR12711783	NULL	NULL		tumor	PRJNA665640	RNA_seq	Colorectal	Renji_Hospital	Illumina_HiSeq
SRR12711784	NULL	NULL		tumor	PRJNA665640	RNA_seq	Colorectal	Renji_Hospital	Illumina_HiSeq
SRR12711785	NULL	NULL		tumor	PRJNA665640	RNA_seq	Colorectal	Renji_Hospital	Illumina_HiSeq
SRR12711786	NULL	NULL		tumor	PRJNA665640	RNA_seq	Colorectal	Renji_Hospital	Illumina_HiSeq
SRR12711787	NULL	NULL		tumor	PRJNA665640	RNA_seq	Colorectal	Renji_Hospital	Illumina_HiSeq
SRR12711788	NULL	NULL		tumor	PRJNA665640	RNA_seq	Colorectal	Renji_Hospital	Illumina_HiSeq
SRR12711789	NULL	NULL		tumor	PRJNA665640	RNA_seq	Colorectal	Renji_Hospital	Illumina_HiSeq
SRR12711790	NULL	NULL		tumor	PRJNA665640	RNA_seq	Colorectal	Renji_Hospital	Illumina_HiSeq
SRR12711791	NULL	NULL		tumor	PRJNA665640	RNA_seq	Colorectal	Renji_Hospital	Illumina_HiSeq
SRR12711792	NULL	NULL		tumor	PRJNA665640	RNA_seq	Colorectal	Renji_Hospital	Illumina_HiSeq
SRR12711793	NULL	NULL		tumor	PRJNA665640	RNA_seq	Colorectal	Renji_Hospital	Illumina_HiSeq
SRR12711794	NULL	NULL		tumor	PRJNA665640	RNA_seq	Colorectal	Renji_Hospital	Illumina_HiSeq
SRR12711795	NULL	NULL		tumor	PRJNA665640	RNA_seq	Colorectal	Renji_Hospital	Illumina_HiSeq
SRR12711796	NULL	NULL		tumor	PRJNA665640	RNA_seq	Colorectal	Renji_Hospital	Illumina_HiSeq
SRR12711797	NULL	NULL		tumor	PRJNA665640	RNA_seq	Colorectal	Renji_Hospital	Illumina_HiSeq
SRR12711798	NULL	NULL		tumor	PRJNA665640	RNA_seq	Colorectal	Renji_Hospital	Illumina_HiSeq
SRR12711799	NULL	NULL		tumor	PRJNA665640	RNA_seq	Colorectal	Renji_Hospital	Illumina_HiSeq
SRR12711800	NULL	NULL		tumor	PRJNA665640	RNA_seq	Colorectal	Renji_Hospital	Illumina_HiSeq
SRR12711801	NULL	NULL		tumor	PRJNA665640	RNA_seq	Colorectal	Renji_Hospital	Illumina_HiSeq
SRR12711802	NULL	NULL		tumor	PRJNA665640	RNA_seq	Colorectal	Renji_Hospital	Illumina_HiSeq
SRR12711803	NULL	NULL		tumor	PRJNA665640	RNA_seq	Colorectal	Renji_Hospital	Illumina_HiSeq
SRR12711804	NULL	NULL		tumor	PRJNA665640	RNA_seq	Colorectal	Renji_Hospital	Illumina_HiSeq
SRR12711805	NULL	NULL		tumor	PRJNA665640	RNA_seq	Colorectal	Renji_Hospital	Illumina_HiSeq
SRR12711806	NULL	NULL		tumor	PRJNA665640	RNA_seq	Colorectal	Renji_Hospital	Illumina_HiSeq
SRR12711807	NULL	NULL		tumor	PRJNA665640	RNA_seq	Colorectal	Renji_Hospital	Illumina_HiSeq
SRR12711808	NULL	NULL		tumor	PRJNA665640	RNA_seq	Colorectal	Renji_Hospital	Illumina_HiSeq
SRR12711809	NULL	NULL		tumor	PRJNA665640	RNA_seq	Colorectal	Renji_Hospital	Illumina_HiSeq
SRR12711810	NULL	NULL		tumor	PRJNA665640	RNA_seq	Colorectal	Renji_Hospital	Illumina_HiSeq
SRR12711811	NULL	NULL		tumor	PRJNA665640	RNA_seq	Colorectal	Renji_Hospital	Illumina_HiSeq
SRR12711812	NULL	NULL		tumor	PRJNA665640	RNA_seq	Colorectal	Renji_Hospital	Illumina_HiSeq
SRR12711813	NULL	NULL		tumor	PRJNA665640	RNA_seq	Colorectal	Renji_Hospital	Illumina_HiSeq
SRR12711814	NULL	NULL		tumor	PRJNA665640	RNA_seq	Colorectal	Renji_Hospital	Illumina_HiSeq
SRR12711815	NULL	NULL		tumor	PRJNA665640	RNA_seq	Colorectal	Renji_Hospital	Illumina_HiSeq
SRR12711816	NULL	NULL		tumor	PRJNA665640	RNA_seq	Colorectal	Renji_Hospital	Illumina_HiSeq
SRR12711817	NULL	NULL		tumor	PRJNA665640	RNA_seq	Colorectal	Renji_Hospital	Illumina_HiSeq
SRR12711818	NULL	NULL		tumor	PRJNA665640	RNA_seq	Colorectal	Renji_Hospital	Illumina_HiSeq
SRR12711819	NULL	NULL		tumor	PRJNA665640	RNA_seq	Colorectal	Renji_Hospital	Illumina_HiSeq
SRR12711820	NULL	NULL		tumor	PRJNA665640	RNA_seq	Colorectal	Renji_Hospital	Illumina_HiSeq
SRR12711821	NULL	NULL		tumor	PRJNA665640	RNA_seq	Colorectal	Renji_Hospital	Illumina_HiSeq
SRR13344958	45	male		tumor	PRJNA689313	WXS	Colorectal	Luis_Costa_Centro_Hospitalar_Universitário_Lisboa_Norte_Hospital_De_Santa_Maria_Lisbon_Portugal	Illumina_NovaSeq
SRR13344959	40	female		tumor	PRJNA689313	WXS	Colorectal	Luis_Costa_Centro_Hospitalar_Universitário_Lisboa_Norte_Hospital_De_Santa_Maria_Lisbon_Portugal	Illumina_NovaSeq
SRR13344960	75	male		tumor	PRJNA689313	WXS	Colorectal	Luis_Costa_Centro_Hospitalar_Universitário_Lisboa_Norte_Hospital_De_Santa_Maria_Lisbon_Portugal	Illumina_NovaSeq
SRR13344961	49	male		tumor	PRJNA689313	WXS	Colorectal	Luis_Costa_Centro_Hospitalar_Universitário_Lisboa_Norte_Hospital_De_Santa_Maria_Lisbon_Portugal	Illumina_NovaSeq
SRR13344962	91	male		tumor	PRJNA689313	WXS	Colorectal	Luis_Costa_Centro_Hospitalar_Universitário_Lisboa_Norte_Hospital_De_Santa_Maria_Lisbon_Portugal	Illumina_NovaSeq
SRR13344963	80	female		tumor	PRJNA689313	WXS	Colorectal	Luis_Costa_Centro_Hospitalar_Universitário_Lisboa_Norte_Hospital_De_Santa_Maria_Lisbon_Portugal	Illumina_NovaSeq
SRR13344964	68	female		tumor	PRJNA689313	WXS	Colorectal	Luis_Costa_Centro_Hospitalar_Universitário_Lisboa_Norte_Hospital_De_Santa_Maria_Lisbon_Portugal	Illumina_NovaSeq
SRR13344965	47	female		tumor	PRJNA689313	WXS	Colorectal	Luis_Costa_Centro_Hospitalar_Universitário_Lisboa_Norte_Hospital_De_Santa_Maria_Lisbon_Portugal	Illumina_NovaSeq
SRR13344966	69	female		tumor	PRJNA689313	WXS	Colorectal	Luis_Costa_Centro_Hospitalar_Universitário_Lisboa_Norte_Hospital_De_Santa_Maria_Lisbon_Portugal	Illumina_NovaSeq
SRR13344967	61	male		tumor	PRJNA689313	WXS	Colorectal	Luis_Costa_Centro_Hospitalar_Universitário_Lisboa_Norte_Hospital_De_Santa_Maria_Lisbon_Portugal	Illumina_NovaSeq
SRR13344968	73	female		tumor	PRJNA689313	WXS	Colorectal	Luis_Costa_Centro_Hospitalar_Universitário_Lisboa_Norte_Hospital_De_Santa_Maria_Lisbon_Portugal	Illumina_NovaSeq
SRR13344969	68	female		tumor	PRJNA689313	WXS	Colorectal	Luis_Costa_Centro_Hospitalar_Universitário_Lisboa_Norte_Hospital_De_Santa_Maria_Lisbon_Portugal	Illumina_NovaSeq
SRR13344970	52	male		tumor	PRJNA689313	WXS	Colorectal	Luis_Costa_Centro_Hospitalar_Universitário_Lisboa_Norte_Hospital_De_Santa_Maria_Lisbon_Portugal	Illumina_NovaSeq
SRR13344971	78	female		tumor	PRJNA689313	WXS	Colorectal	Luis_Costa_Centro_Hospitalar_Universitário_Lisboa_Norte_Hospital_De_Santa_Maria_Lisbon_Portugal	Illumina_NovaSeq
SRR13344972	73	female		tumor	PRJNA689313	WXS	Colorectal	Luis_Costa_Centro_Hospitalar_Universitário_Lisboa_Norte_Hospital_De_Santa_Maria_Lisbon_Portugal	Illumina_NovaSeq
SRR13344973	66	female		tumor	PRJNA689313	WXS	Colorectal	Luis_Costa_Centro_Hospitalar_Universitário_Lisboa_Norte_Hospital_De_Santa_Maria_Lisbon_Portugal	Illumina_NovaSeq
SRR13344974	64	female		tumor	PRJNA689313	WXS	Colorectal	Luis_Costa_Centro_Hospitalar_Universitário_Lisboa_Norte_Hospital_De_Santa_Maria_Lisbon_Portugal	Illumina_NovaSeq
SRR13344975	91	female		tumor	PRJNA689313	WXS	Colorectal	Luis_Costa_Centro_Hospitalar_Universitário_Lisboa_Norte_Hospital_De_Santa_Maria_Lisbon_Portugal	Illumina_NovaSeq
SRR13344976	37	male		tumor	PRJNA689313	WXS	Colorectal	Luis_Costa_Centro_Hospitalar_Universitário_Lisboa_Norte_Hospital_De_Santa_Maria_Lisbon_Portugal	Illumina_NovaSeq
SRR13344977	85	female		tumor	PRJNA689313	WXS	Colorectal	Luis_Costa_Centro_Hospitalar_Universitário_Lisboa_Norte_Hospital_De_Santa_Maria_Lisbon_Portugal	Illumina_NovaSeq
SRR13344978	63	female		tumor	PRJNA689313	WXS	Colorectal	Luis_Costa_Centro_Hospitalar_Universitário_Lisboa_Norte_Hospital_De_Santa_Maria_Lisbon_Portugal	Illumina_NovaSeq
SRR13344979	83	female		tumor	PRJNA689313	WXS	Colorectal	Luis_Costa_Centro_Hospitalar_Universitário_Lisboa_Norte_Hospital_De_Santa_Maria_Lisbon_Portugal	Illumina_NovaSeq
SRR13344980	70	male		tumor	PRJNA689313	WXS	Colorectal	Luis_Costa_Centro_Hospitalar_Universitário_Lisboa_Norte_Hospital_De_Santa_Maria_Lisbon_Portugal	Illumina_NovaSeq
SRR13344981	39	male		tumor	PRJNA689313	WXS	Colorectal	Luis_Costa_Centro_Hospitalar_Universitário_Lisboa_Norte_Hospital_De_Santa_Maria_Lisbon_Portugal	Illumina_NovaSeq
SRR13344982	72	NULL		tumor	PRJNA689313	WXS	Colorectal	Luis_Costa_Centro_Hospitalar_Universitário_Lisboa_Norte_Hospital_De_Santa_Maria_Lisbon_Portugal	Illumina_NovaSeq
SRR13344983	57	male		tumor	PRJNA689313	WXS	Colorectal	Luis_Costa_Centro_Hospitalar_Universitário_Lisboa_Norte_Hospital_De_Santa_Maria_Lisbon_Portugal	Illumina_NovaSeq
SRR13344984	60	male		tumor	PRJNA689313	WXS	Colorectal	Luis_Costa_Centro_Hospitalar_Universitário_Lisboa_Norte_Hospital_De_Santa_Maria_Lisbon_Portugal	Illumina_NovaSeq
SRR13344985	61	female		tumor	PRJNA689313	WXS	Colorectal	Luis_Costa_Centro_Hospitalar_Universitário_Lisboa_Norte_Hospital_De_Santa_Maria_Lisbon_Portugal	Illumina_NovaSeq
SRR13344986	69	female		tumor	PRJNA689313	WXS	Colorectal	Luis_Costa_Centro_Hospitalar_Universitário_Lisboa_Norte_Hospital_De_Santa_Maria_Lisbon_Portugal	Illumina_NovaSeq
SRR13344987	58	female		tumor	PRJNA689313	WXS	Colorectal	Luis_Costa_Centro_Hospitalar_Universitário_Lisboa_Norte_Hospital_De_Santa_Maria_Lisbon_Portugal	Illumina_NovaSeq
SRR13344988	38	female		tumor	PRJNA689313	WXS	Colorectal	Luis_Costa_Centro_Hospitalar_Universitário_Lisboa_Norte_Hospital_De_Santa_Maria_Lisbon_Portugal	Illumina_NovaSeq
SRR13344989	79	male		tumor	PRJNA689313	WXS	Colorectal	Luis_Costa_Centro_Hospitalar_Universitário_Lisboa_Norte_Hospital_De_Santa_Maria_Lisbon_Portugal	Illumina_NovaSeq
SRR13344990	81	male		tumor	PRJNA689313	WXS	Colorectal	Luis_Costa_Centro_Hospitalar_Universitário_Lisboa_Norte_Hospital_De_Santa_Maria_Lisbon_Portugal	Illumina_NovaSeq
SRR13344991	55	male		tumor	PRJNA689313	WXS	Colorectal	Luis_Costa_Centro_Hospitalar_Universitário_Lisboa_Norte_Hospital_De_Santa_Maria_Lisbon_Portugal	Illumina_NovaSeq
SRR13344992	47	female		tumor	PRJNA689313	WXS	Colorectal	Luis_Costa_Centro_Hospitalar_Universitário_Lisboa_Norte_Hospital_De_Santa_Maria_Lisbon_Portugal	Illumina_NovaSeq
SRR13344993	81	female		tumor	PRJNA689313	WXS	Colorectal	Luis_Costa_Centro_Hospitalar_Universitário_Lisboa_Norte_Hospital_De_Santa_Maria_Lisbon_Portugal	Illumina_NovaSeq
SRR13344994	79	male		tumor	PRJNA689313	WXS	Colorectal	Luis_Costa_Centro_Hospitalar_Universitário_Lisboa_Norte_Hospital_De_Santa_Maria_Lisbon_Portugal	Illumina_NovaSeq
SRR13344995	78	female		tumor	PRJNA689313	WXS	Colorectal	Luis_Costa_Centro_Hospitalar_Universitário_Lisboa_Norte_Hospital_De_Santa_Maria_Lisbon_Portugal	Illumina_NovaSeq
SRR13344996	73	female		tumor	PRJNA689313	WXS	Colorectal	Luis_Costa_Centro_Hospitalar_Universitário_Lisboa_Norte_Hospital_De_Santa_Maria_Lisbon_Portugal	Illumina_NovaSeq
SRR13344997	84	male		tumor	PRJNA689313	WXS	Colorectal	Luis_Costa_Centro_Hospitalar_Universitário_Lisboa_Norte_Hospital_De_Santa_Maria_Lisbon_Portugal	Illumina_NovaSeq
SRR13344998	89	female		tumor	PRJNA689313	WXS	Colorectal	Luis_Costa_Centro_Hospitalar_Universitário_Lisboa_Norte_Hospital_De_Santa_Maria_Lisbon_Portugal	Illumina_NovaSeq
SRR13344999	75	female		tumor	PRJNA689313	WXS	Colorectal	Luis_Costa_Centro_Hospitalar_Universitário_Lisboa_Norte_Hospital_De_Santa_Maria_Lisbon_Portugal	Illumina_NovaSeq
SRR13345000	70	female		tumor	PRJNA689313	WXS	Colorectal	Luis_Costa_Centro_Hospitalar_Universitário_Lisboa_Norte_Hospital_De_Santa_Maria_Lisbon_Portugal	Illumina_NovaSeq
SRR13345001	75	female		tumor	PRJNA689313	WXS	Colorectal	Luis_Costa_Centro_Hospitalar_Universitário_Lisboa_Norte_Hospital_De_Santa_Maria_Lisbon_Portugal	Illumina_NovaSeq
SRR13345002	57	male		tumor	PRJNA689313	WXS	Colorectal	Luis_Costa_Centro_Hospitalar_Universitário_Lisboa_Norte_Hospital_De_Santa_Maria_Lisbon_Portugal	Illumina_NovaSeq
SRR13345003	86	female		tumor	PRJNA689313	WXS	Colorectal	Luis_Costa_Centro_Hospitalar_Universitário_Lisboa_Norte_Hospital_De_Santa_Maria_Lisbon_Portugal	Illumina_NovaSeq
SRR13345004	68	male		tumor	PRJNA689313	WXS	Colorectal	Luis_Costa_Centro_Hospitalar_Universitário_Lisboa_Norte_Hospital_De_Santa_Maria_Lisbon_Portugal	Illumina_NovaSeq
SRR13345005	62	male		tumor	PRJNA689313	WXS	Colorectal	Luis_Costa_Centro_Hospitalar_Universitário_Lisboa_Norte_Hospital_De_Santa_Maria_Lisbon_Portugal	Illumina_NovaSeq
SRR13345006	86	female		tumor	PRJNA689313	WXS	Colorectal	Luis_Costa_Centro_Hospitalar_Universitário_Lisboa_Norte_Hospital_De_Santa_Maria_Lisbon_Portugal	Illumina_NovaSeq
SRR13345007	74	male		tumor	PRJNA689313	WXS	Colorectal	Luis_Costa_Centro_Hospitalar_Universitário_Lisboa_Norte_Hospital_De_Santa_Maria_Lisbon_Portugal	Illumina_NovaSeq
SRR13345008	81	male		tumor	PRJNA689313	WXS	Colorectal	Luis_Costa_Centro_Hospitalar_Universitário_Lisboa_Norte_Hospital_De_Santa_Maria_Lisbon_Portugal	Illumina_NovaSeq
SRR13345009	56	male		tumor	PRJNA689313	WXS	Colorectal	Luis_Costa_Centro_Hospitalar_Universitário_Lisboa_Norte_Hospital_De_Santa_Maria_Lisbon_Portugal	Illumina_NovaSeq
SRR13345010	65	female		tumor	PRJNA689313	WXS	Colorectal	Luis_Costa_Centro_Hospitalar_Universitário_Lisboa_Norte_Hospital_De_Santa_Maria_Lisbon_Portugal	Illumina_NovaSeq
SRR13345011	69	female		tumor	PRJNA689313	WXS	Colorectal	Luis_Costa_Centro_Hospitalar_Universitário_Lisboa_Norte_Hospital_De_Santa_Maria_Lisbon_Portugal	Illumina_NovaSeq
SRR13345012	91	male		tumor	PRJNA689313	WXS	Colorectal	Luis_Costa_Centro_Hospitalar_Universitário_Lisboa_Norte_Hospital_De_Santa_Maria_Lisbon_Portugal	Illumina_NovaSeq
SRR13345013	53	female		tumor	PRJNA689313	WXS	Colorectal	Luis_Costa_Centro_Hospitalar_Universitário_Lisboa_Norte_Hospital_De_Santa_Maria_Lisbon_Portugal	Illumina_NovaSeq
SRR13345014	74	female		tumor	PRJNA689313	WXS	Colorectal	Luis_Costa_Centro_Hospitalar_Universitário_Lisboa_Norte_Hospital_De_Santa_Maria_Lisbon_Portugal	Illumina_NovaSeq
SRR13345015	86	female		tumor	PRJNA689313	WXS	Colorectal	Luis_Costa_Centro_Hospitalar_Universitário_Lisboa_Norte_Hospital_De_Santa_Maria_Lisbon_Portugal	Illumina_NovaSeq
SRR13345016	81	male		tumor	PRJNA689313	WXS	Colorectal	Luis_Costa_Centro_Hospitalar_Universitário_Lisboa_Norte_Hospital_De_Santa_Maria_Lisbon_Portugal	Illumina_NovaSeq
SRR13345017	85	female		tumor	PRJNA689313	WXS	Colorectal	Luis_Costa_Centro_Hospitalar_Universitário_Lisboa_Norte_Hospital_De_Santa_Maria_Lisbon_Portugal	Illumina_NovaSeq
SRR13345018	60	female		tumor	PRJNA689313	WXS	Colorectal	Luis_Costa_Centro_Hospitalar_Universitário_Lisboa_Norte_Hospital_De_Santa_Maria_Lisbon_Portugal	Illumina_NovaSeq
SRR13345019	85	female		tumor	PRJNA689313	RNA_seq	Colorectal	Luis_Costa_Centro_Hospitalar_Universitário_Lisboa_Norte_Hospital_De_Santa_Maria_Lisbon_Portugal	Illumina_NovaSeq
SRR13345020	60	female		tumor	PRJNA689313	RNA_seq	Colorectal	Luis_Costa_Centro_Hospitalar_Universitário_Lisboa_Norte_Hospital_De_Santa_Maria_Lisbon_Portugal	Illumina_NovaSeq
SRR13345021	85	female		tumor	PRJNA689313	RNA_seq	Colorectal	Luis_Costa_Centro_Hospitalar_Universitário_Lisboa_Norte_Hospital_De_Santa_Maria_Lisbon_Portugal	Illumina_NovaSeq
SRR13345022	65	female		tumor	PRJNA689313	RNA_seq	Colorectal	Luis_Costa_Centro_Hospitalar_Universitário_Lisboa_Norte_Hospital_De_Santa_Maria_Lisbon_Portugal	Illumina_NovaSeq
SRR13345023	62	male		tumor	PRJNA689313	RNA_seq	Colorectal	Luis_Costa_Centro_Hospitalar_Universitário_Lisboa_Norte_Hospital_De_Santa_Maria_Lisbon_Portugal	Illumina_NovaSeq
SRR13345024	68	male		tumor	PRJNA689313	RNA_seq	Colorectal	Luis_Costa_Centro_Hospitalar_Universitário_Lisboa_Norte_Hospital_De_Santa_Maria_Lisbon_Portugal	Illumina_NovaSeq
SRR13345025	70	female		tumor	PRJNA689313	RNA_seq	Colorectal	Luis_Costa_Centro_Hospitalar_Universitário_Lisboa_Norte_Hospital_De_Santa_Maria_Lisbon_Portugal	Illumina_NovaSeq
SRR13345026	78	female		tumor	PRJNA689313	RNA_seq	Colorectal	Luis_Costa_Centro_Hospitalar_Universitário_Lisboa_Norte_Hospital_De_Santa_Maria_Lisbon_Portugal	Illumina_NovaSeq
[truncated: 5,105 more rows]
