# Supplementary material for: PTTM: dissecting the profile of tumor tissue microbiome to reveal microbiota features and associations with host transcriptome
Source: Brief Bioinform. 2025 Feb 10;26(1):bbaf057. doi: 10.1093/bib/bbaf057 (PMC11807729; doi:10.1093/bib/bbaf057)
Supplement: Table_S2_bbaf057 [file table_s2_bbaf057.xlsx]

## Sheet: Sheet1
Genus	Network	Taxa roles	Network	Taxa roles	Network	Taxa roles
g__Phycicoccus	Breast cancer: Tumor	Connectors	Cervical cancer: Tumor	Connectors	Colorectal cancer: Tumor	Connectors
g__Candidatus Babela	Breast cancer: Adjacent normal	Module hubs	Cervical cancer: Tumor	Connectors	Endometrial cancer: Tumor	Module hubs
g__Salinispira	Breast cancer: Adjacent normal	Module hubs	Cervical cancer: Tumor	Connectors	Liver cancer: Tumor	Connectors
g__Hyphomonas	Breast cancer: Adjacent normal	Module hubs	Cervical cancer: Tumor	Connectors	Lymphoma: Adjacent normal	Connectors
g__Carboxydocella	Cervical cancer: Tumor	Connectors	Lung cancer: Tumor	Module hubs	Pancreatic cancer: Adjacent normal	Module hubs
g__Gluconobacter	Cervical cancer: Tumor	Connectors	Endometrial cancer: Tumor	Module hubs	Prostate cancer: Adjacent normal	Module hubs
g__Acetobacter	Breast cancer: Adjacent normal	Module hubs	Cervical cancer: Tumor	Connectors
g__Acidihalobacter	Cervical cancer: Tumor	Connectors	Liver cancer: Adjacent normal	Connectors
g__Alicyclobacillus	Cervical cancer: Tumor	Connectors	Lung cancer: Tumor	Module hubs
g__Aminomonas	Cervical cancer: Tumor	Connectors	Prostate cancer: Adjacent normal	Connectors
g__Arthrospira	Cervical cancer: Tumor	Connectors	Liver cancer: Adjacent normal	Connectors
g__Basfia	Cervical cancer: Tumor	Connectors	Lung cancer: Tumor	Module hubs
g__Bdellovibrio	Cervical cancer: Tumor	Connectors	Liver cancer: Adjacent normal	Connectors
g__Beutenbergia	Breast cancer: Adjacent normal	Module hubs	Cervical cancer: Tumor	Connectors
g__Candidatus Solibacter	Cervical cancer: Tumor	Connectors	Liver cancer: Adjacent normal	Connectors
g__Candidatus Symbiobacter	Cervical cancer: Tumor	Connectors	Ovarian cancer: Tumor	Module hubs
g__Castellaniella	Breast cancer: Adjacent normal	Module hubs	Cervical cancer: Tumor	Connectors
g__Chelatococcus	Cervical cancer: Tumor	Connectors	Liver cancer: Adjacent normal	Connectors
g__Chryseolinea	Cervical cancer: Tumor	Connectors	Liver cancer: Adjacent normal	Connectors
g__Cobetia	Breast cancer: Tumor	Connectors	Cervical cancer: Tumor	Connectors
g__Coxiella	Cervical cancer: Tumor	Connectors	Lymphoma: Adjacent normal	Module hubs
g__Croceibacter	Breast cancer: Tumor	Connectors	Cervical cancer: Tumor	Connectors
g__Desulfobacca	Cervical cancer: Tumor	Connectors	Liver cancer: Adjacent normal	Connectors
g__Eggerthella	Cervical cancer: Tumor	Connectors	Lymphoma: Adjacent normal	Module hubs
g__Eikenella	Cervical cancer: Tumor	Connectors	Liver cancer: Adjacent normal	Connectors
g__Ethanoligenens	Brain cancer: Adjacent normal	Connectors	Cervical cancer: Tumor	Connectors
g__Flavihumibacter	Cervical cancer: Tumor	Connectors	Liver cancer: Adjacent normal	Connectors
g__Granulosicoccus	Breast cancer: Adjacent normal	Module hubs	Cervical cancer: Tumor	Connectors
g__Halioglobus	Breast cancer: Adjacent normal	Module hubs	Cervical cancer: Tumor	Connectors
g__Halobacteroides	Cervical cancer: Tumor	Connectors	Prostate cancer: Adjacent normal	Connectors
g__Janthinobacterium	Brain cancer: Adjacent normal	Module hubs	Cervical cancer: Tumor	Connectors
g__Kerstersia	Breast cancer: Adjacent normal	Module hubs	Cervical cancer: Tumor	Connectors
g__Kluyvera	Cervical cancer: Adjacent normal	Module hubs	Cervical cancer: Tumor	Connectors
g__Kribbella	Breast cancer: Adjacent normal	Module hubs	Cervical cancer: Tumor	Connectors
g__Kutzneria	Brain cancer: Adjacent normal	Connectors	Cervical cancer: Tumor	Connectors
g__Leptotrichia	Cervical cancer: Adjacent normal	Module hubs	Cervical cancer: Tumor	Connectors
g__Liberibacter	Breast cancer: Adjacent normal	Module hubs	Cervical cancer: Tumor	Connectors
g__Martelella	Brain cancer: Adjacent normal	Module hubs	Cervical cancer: Tumor	Connectors
g__Megasphaera	Cervical cancer: Tumor	Connectors	Liver cancer: Adjacent normal	Connectors
g__Methylomonas	Cervical cancer: Tumor	Connectors	Lymphoma: Adjacent normal	Module hubs
g__Methylophilus	Cervical cancer: Tumor	Connectors	Colorectal cancer: Tumor	Connectors
g__Mitsuaria	Cervical cancer: Tumor	Connectors	Liver cancer: Adjacent normal	Connectors
g__Myroides	Cervical cancer: Tumor	Connectors	Lymphoma: Adjacent normal	Module hubs
g__Oceanicola	Brain cancer: Adjacent normal	Module hubs	Cervical cancer: Tumor	Connectors
g__Oxalobacter	Cervical cancer: Tumor	Connectors	Lung cancer: Tumor	Module hubs
g__Parageobacillus	Breast cancer: Adjacent normal	Module hubs	Cervical cancer: Tumor	Connectors
g__Parascardovia	Breast cancer: Adjacent normal	Module hubs	Cervical cancer: Tumor	Connectors
g__Pelobacter	Cervical cancer: Tumor	Connectors	Lymphoma: Adjacent normal	Module hubs
g__Plantibacter	Cervical cancer: Tumor	Connectors	Colorectal cancer: Tumor	Connectors
g__Plesiomonas	Cervical cancer: Adjacent normal	Module hubs	Cervical cancer: Tumor	Connectors
g__Rheinheimera	Cervical cancer: Tumor	Connectors	Lymphoma: Adjacent normal	Connectors
g__Rhodoferax	Brain cancer: Adjacent normal	Module hubs	Pancreatic cancer: Adjacent normal	Module hubs
g__Rhodoplanes	Cervical cancer: Tumor	Connectors	Liver cancer: Adjacent normal	Connectors
g__Rouxiella	Cervical cancer: Tumor	Connectors	Liver cancer: Adjacent normal	Connectors
g__Saccharomonospora	Cervical cancer: Adjacent normal	Module hubs	Cervical cancer: Tumor	Connectors
g__Sanguibacter	Cervical cancer: Tumor	Connectors	Liver cancer: Tumor	Connectors
g__Saprospira	Cervical cancer: Tumor	Connectors	Lung cancer: Adjacent normal	Module hubs
g__Solibacillus	Cervical cancer: Tumor	Connectors	Lymphoma: Adjacent normal	Module hubs
g__Sporanaerobacter	Cervical cancer: Tumor	Connectors	Lymphoma: Adjacent normal	Module hubs
g__Synechococcus	Lymphoma: Adjacent normal	Connectors	Prostate cancer: Adjacent normal	Module hubs
g__Syntrophobacter	Cervical cancer: Tumor	Connectors	Liver cancer: Adjacent normal	Connectors
g__Thermomonas	Cervical cancer: Tumor	Connectors	Lymphoma: Adjacent normal	Module hubs
g__Thermovirga	Cervical cancer: Tumor	Connectors	Lung cancer: Tumor	Module hubs
g__Tolumonas	Breast cancer: Adjacent normal	Module hubs	Cervical cancer: Tumor	Connectors
g__Tomitella	Cervical cancer: Tumor	Connectors	Lung cancer: Tumor	Module hubs
g__Vagococcus	Cervical cancer: Tumor	Connectors	Liver cancer: Adjacent normal	Connectors
g__Wenzhouxiangella	Bladder cancer: Adjacent normal	Connectors	Cervical cancer: Tumor	Connectors
g__Zymomonas	Cervical cancer: Tumor	Connectors	Pancreatic cancer: Adjacent normal	Module hubs
