# Supplementary material for: PTTM: dissecting the profile of tumor tissue microbiome to reveal microbiota features and associations with host transcriptome
Source: Brief Bioinform. 2025 Feb 10;26(1):bbaf057. doi: 10.1093/bib/bbaf057 (PMC11807729; doi:10.1093/bib/bbaf057)
Supplement: Table_S3_bbaf057 [file table_s3_bbaf057.xlsx]

## Sheet: Bladder cancer
genus	gene	r-value
g__Rhodopseudomonas	COL6A2	0.500621
g__Rhodopseudomonas	EMILIN1	0.5058
g__Rhodopseudomonas	AEBP1	0.540054

## Sheet: Colorectal cancer
genus	gene	r-value
g__Herbaspirillum	ABCA10	0.511702
g__Herbaspirillum	ABCA8	0.509024
g__Herbaspirillum	ABCC13	0.523107
g__Herbaspirillum	ABCG2	0.521475
g__Herbaspirillum	ADTRP	0.50976
g__Herbaspirillum	AHCYL2	0.500803
g__Herbaspirillum	AJUBA	-0.550529
g__Herbaspirillum	ALPI	0.508657
g__Herbaspirillum	ASPG	0.508998
g__Herbaspirillum	ATP13A4	0.545205
g__Herbaspirillum	B3GALT1	0.519343
g__Herbaspirillum	B3GALT5	0.556772
g__Herbaspirillum	B3GALT5.AS1	0.562087
g__Herbaspirillum	B3GNT6	0.520154
g__Herbaspirillum	B3GNT7	0.569776
g__Herbaspirillum	BCAS1	0.603903
g__Herbaspirillum	BEST2	0.588347
g__Herbaspirillum	BEST4	0.547051
g__Herbaspirillum	BMP3	0.515967
g__Herbaspirillum	BTNL3	0.512389
g__Herbaspirillum	BTNL8	0.52068
g__Herbaspirillum	C11orf86	0.509319
g__Herbaspirillum	C1orf115	0.516015
g__Herbaspirillum	C2orf88	0.578646
g__Herbaspirillum	CA1	0.573227
g__Herbaspirillum	CA2	0.563195
g__Herbaspirillum	CA3.AS1	0.521935
g__Herbaspirillum	CA4	0.542609
g__Herbaspirillum	CA7	0.547244
g__Herbaspirillum	CAPN13	0.508217
g__Herbaspirillum	CCL28	0.521444
g__Herbaspirillum	CCN4	-0.502974
g__Herbaspirillum	CD160	0.508601
g__Herbaspirillum	CD177	0.520579
g__Herbaspirillum	CD177P1	0.528083
g__Herbaspirillum	CDHR5	0.518178
g__Herbaspirillum	CDKN2B	0.55192
g__Herbaspirillum	CDKN2B.AS1	0.585693
g__Herbaspirillum	CHAD	0.540482
g__Herbaspirillum	CHGA	0.602373
g__Herbaspirillum	CHGB	0.536277
g__Herbaspirillum	CHST5	0.547674
g__Herbaspirillum	CLCA4	0.529064
g__Herbaspirillum	CLDN23	0.565418
g__Herbaspirillum	CLDN8	0.564991
g__Herbaspirillum	DAO	0.540286
g__Herbaspirillum	DHRS11	0.540635
g__Herbaspirillum	EDN3	0.502059
g__Herbaspirillum	ENPP6	0.514463
g__Herbaspirillum	ENSG00000160408|ST6GALNAC6	0.524368
g__Herbaspirillum	ENSG00000257524|ST6GALNAC6	0.515976
g__Herbaspirillum	ENTPD8	0.592905
g__Herbaspirillum	EPOP	-0.541933
g__Herbaspirillum	FAM135B	0.512754
g__Herbaspirillum	FAM151A	0.570553
g__Herbaspirillum	FAM177B	0.516549
g__Herbaspirillum	FAM95B1	0.543713
g__Herbaspirillum	FCGBP	0.561454
g__Herbaspirillum	FER1L6	0.519104
g__Herbaspirillum	FEV	0.553927
g__Herbaspirillum	FLVCR2.AS1	0.503949
g__Herbaspirillum	FSIP2	0.534645
g__Herbaspirillum	GCG	0.564777
g__Herbaspirillum	GDPD2	0.520612
g__Herbaspirillum	GLRA4	0.50897
g__Herbaspirillum	GPAT3	0.503315
g__Herbaspirillum	GPR119	0.518499
g__Herbaspirillum	GPT	0.52443
g__Herbaspirillum	GUCA2A	0.56136
g__Herbaspirillum	GUCA2B	0.556376
g__Herbaspirillum	HEPACAM2	0.548929
g__Herbaspirillum	HSD11B2	0.554444
g__Herbaspirillum	HSD17B2	0.562764
g__Herbaspirillum	IL6R	0.504696
g__Herbaspirillum	INHBA	-0.50913
g__Herbaspirillum	INSL5	0.518776
g__Herbaspirillum	KLF4	0.570956
g__Herbaspirillum	KRTAP13.2	0.530165
g__Herbaspirillum	LDHD	0.555376
g__Herbaspirillum	LGALS9B	0.513922
g__Herbaspirillum	LGALS9C	0.517635
g__Herbaspirillum	LINC00507	0.506032
g__Herbaspirillum	LINC00940	0.50445
g__Herbaspirillum	LINC00974	0.546983
g__Herbaspirillum	LINC01752	0.50513
g__Herbaspirillum	LINC02057	0.517362
g__Herbaspirillum	LRRC19	0.528304
g__Herbaspirillum	LTK	0.522811
g__Herbaspirillum	MAMDC2	0.500006
g__Herbaspirillum	MFSD4A	0.566407
g__Herbaspirillum	MMP28	0.559608
g__Herbaspirillum	MROH3P	0.522625
g__Herbaspirillum	MT1F	0.503558
g__Herbaspirillum	MTHFD1L	-0.550789
g__Herbaspirillum	NEURL1	0.542107
g__Herbaspirillum	NEUROD1	0.560791
g__Herbaspirillum	NKX2.2	0.508213
g__Herbaspirillum	NR3C2	0.545097
g__Herbaspirillum	OTOP2	0.528552
g__Herbaspirillum	P2RY4	0.559179
g__Herbaspirillum	PADI2	0.516419
g__Herbaspirillum	PDE6A	0.53818
g__Herbaspirillum	PDE9A	0.522032
g__Herbaspirillum	PHGR1	0.50867
g__Herbaspirillum	PKIB	0.532663
g__Herbaspirillum	PLP1	0.502125
g__Herbaspirillum	PRKG2	0.532608
g__Herbaspirillum	PRRT1B	0.555458
g__Herbaspirillum	PTGDR2	0.54828
g__Herbaspirillum	PTPRH	0.509455
g__Herbaspirillum	PYY	0.597951
g__Herbaspirillum	REP15	0.555764
g__Herbaspirillum	RIMS4	0.508154
g__Herbaspirillum	RN7SKP127	0.548127
g__Herbaspirillum	RNF152	0.528616
g__Herbaspirillum	SCARA5	0.528982
g__Herbaspirillum	SCGB2A1	0.570381
g__Herbaspirillum	SCGN	0.509815
g__Herbaspirillum	SCIN	0.543484
g__Herbaspirillum	SCNN1B	0.559754
g__Herbaspirillum	SDCBP2	0.561988
g__Herbaspirillum	SELENOP	0.571154
g__Herbaspirillum	SLC17A8	0.507612
g__Herbaspirillum	SLC25A34	0.550038
g__Herbaspirillum	SLC26A2	0.513967
g__Herbaspirillum	SLC30A10	0.53731
g__Herbaspirillum	SLC4A4	0.589084
g__Herbaspirillum	SLC6A19	0.525427
g__Herbaspirillum	SLIT3.AS2	0.528905
g__Herbaspirillum	SMIM32	0.511283
g__Herbaspirillum	SMIM5	0.531507
g__Herbaspirillum	SMPDL3A	0.538509
g__Herbaspirillum	SPIB	0.541372
g__Herbaspirillum	SST	0.552527
g__Herbaspirillum	SULT1A2	0.530737
g__Herbaspirillum	SULT1B1	0.506867
g__Herbaspirillum	TAT	0.511428
g__Herbaspirillum	TINCR	0.546181
g__Herbaspirillum	TMEM220	0.544237
g__Herbaspirillum	TMEM220.AS1	0.50441
g__Herbaspirillum	TMEM236	0.512185
g__Herbaspirillum	TMEM253	0.506617
g__Herbaspirillum	TMEM37	0.502009
g__Herbaspirillum	TMEM72	0.562582
g__Herbaspirillum	TMEM82	0.507562
g__Herbaspirillum	TMIGD1	0.549007
g__Herbaspirillum	TPH1	0.60669
g__Herbaspirillum	TPSG1	0.557066
g__Herbaspirillum	TRPM6	0.518938
g__Herbaspirillum	TRPV3	0.512128
g__Herbaspirillum	UCN3	0.534074
g__Herbaspirillum	UGT1A8	0.512898
g__Herbaspirillum	UNC5C	0.533349
g__Herbaspirillum	USP2	0.507382
g__Herbaspirillum	VIPR1	0.547599
g__Herbaspirillum	VSIG2	0.579129
g__Herbaspirillum	VSTM2A	0.596993
g__Herbaspirillum	WSCD1	0.502135
g__Herbaspirillum	ZBTB7C	0.555701
g__Herbaspirillum	ZG16	0.571926
g__Hymenobacter	ADHFE1	-0.518609
g__Hymenobacter	AJUBA	0.500772
g__Hymenobacter	ANLN	0.557541
g__Hymenobacter	ASCL2	0.588653
g__Hymenobacter	ASPM	0.530691
g__Hymenobacter	AUNIP	0.525504
g__Hymenobacter	BIRC5	0.560273
g__Hymenobacter	BUB1	0.555113
g__Hymenobacter	CASC19	0.552034
g__Hymenobacter	CCNB1	0.575163
g__Hymenobacter	CDC25C	0.555271
g__Hymenobacter	CDCA5	0.580665
g__Hymenobacter	CDK1	0.574608
g__Hymenobacter	CDKN3	0.541348
g__Hymenobacter	CEMIP	0.506795
g__Hymenobacter	CENPA	0.575926
g__Hymenobacter	CENPF	0.535488
g__Hymenobacter	CEP55	0.570329
g__Hymenobacter	CGREF1	0.535757
g__Hymenobacter	CKAP2L	0.557009
g__Hymenobacter	CKS2	0.566144
g__Hymenobacter	CLDN1	0.549194
g__Hymenobacter	DDIAS	0.56778
g__Hymenobacter	DIAPH3	0.592444
g__Hymenobacter	DLGAP5	0.532727
g__Hymenobacter	DPEP1	0.550174
g__Hymenobacter	DSCC1	0.575173
g__Hymenobacter	EMSLR	0.529373
g__Hymenobacter	ENTREP1	-0.532505
g__Hymenobacter	EPHX4	0.519606
g__Hymenobacter	ERCC6L	0.591275
g__Hymenobacter	ETV4	0.572343
g__Hymenobacter	EXO1	0.515235
g__Hymenobacter	FAM222A.AS1	0.509356
g__Hymenobacter	FAM95B1	-0.524985
g__Hymenobacter	IQCN	-0.580177
g__Hymenobacter	KIF20A	0.535715
g__Hymenobacter	KIF4A	0.575699
g__Hymenobacter	LGR5	0.507616
g__Hymenobacter	LINC03040	0.554843
g__Hymenobacter	MCM10	0.540132
g__Hymenobacter	MILIP	0.526002
g__Hymenobacter	MTHFD1L	0.535947
g__Hymenobacter	MYBL2	0.540278
g__Hymenobacter	NEIL3	0.515864
g__Hymenobacter	NEK2	0.577174
g__Hymenobacter	NME1.NME2	0.534597
g__Hymenobacter	NPFFR1	0.518448
g__Hymenobacter	NUF2	0.534491
g__Hymenobacter	OIP5	0.540168
g__Hymenobacter	PDE9A	-0.53502
g__Hymenobacter	PDE9A.AS1	-0.502113
g__Hymenobacter	POLR1G	0.564506
g__Hymenobacter	PSAT1	0.517904
g__Hymenobacter	RAD54B	0.53579
g__Hymenobacter	RNF152	-0.504716
g__Hymenobacter	RRM2	0.565056
g__Hymenobacter	SAPCD2	0.545268
g__Hymenobacter	SCD	0.537485
g__Hymenobacter	SKA3	0.598771
g__Hymenobacter	SLC25A34	-0.525998
g__Hymenobacter	SLC7A5	0.5185
g__Hymenobacter	SMIM5	-0.537401
g__Hymenobacter	TEAD4	0.588787
g__Hymenobacter	TINCR	-0.51044
g__Hymenobacter	TOP2A	0.592736
g__Hymenobacter	TPX2	0.633209
g__Hymenobacter	TRIB3	0.534999
g__Hymenobacter	TRIP13	0.566429
g__Hymenobacter	TTK	0.56625
g__Hymenobacter	UBE2C	0.609399
g__Hymenobacter	VSNL1	0.547067
g__Hymenobacter	VWA2	0.504814
g__Hymenobacter	WNT2	0.50418
g__Hymenobacter	XRCC2	0.537945
g__Psychrobacillus	ANLN	0.536988
g__Psychrobacillus	ASPM	0.545672
g__Psychrobacillus	BIRC5	0.523122
g__Psychrobacillus	BUB1	0.561006
g__Psychrobacillus	CASC19	0.500287
g__Psychrobacillus	CCNB1	0.558735
g__Psychrobacillus	CDC25C	0.526093
g__Psychrobacillus	CDCA5	0.506631
g__Psychrobacillus	CDK1	0.59678
g__Psychrobacillus	CDKN3	0.547661
g__Psychrobacillus	CENPA	0.5528
g__Psychrobacillus	CENPF	0.544122
g__Psychrobacillus	CEP55	0.579983
g__Psychrobacillus	CKAP2L	0.558654
g__Psychrobacillus	CKS2	0.565872
g__Psychrobacillus	CLDN1	0.522407
g__Psychrobacillus	DDIAS	0.551946
g__Psychrobacillus	DIAPH3	0.519181
g__Psychrobacillus	DLGAP5	0.548797
g__Psychrobacillus	DSCC1	0.543832
g__Psychrobacillus	ERCC6L	0.57924
g__Psychrobacillus	HJURP	0.500267
g__Psychrobacillus	IQCN	-0.538799
g__Psychrobacillus	KIF14	0.503995
g__Psychrobacillus	KIF20A	0.529253
g__Psychrobacillus	KIF4A	0.545759
g__Psychrobacillus	MCM10	0.50312
g__Psychrobacillus	NEK2	0.573677
g__Psychrobacillus	NME1.NME2	0.511762
g__Psychrobacillus	NUF2	0.560376
g__Psychrobacillus	OIP5	0.542621
g__Psychrobacillus	PBK	0.505799
g__Psychrobacillus	PDZD4	-0.500317
g__Psychrobacillus	RRM2	0.535483
g__Psychrobacillus	SKA3	0.591518
g__Psychrobacillus	SLC25A34	-0.511189
g__Psychrobacillus	TOP2A	0.585933
g__Psychrobacillus	TPX2	0.575958
g__Psychrobacillus	TRIP13	0.531299
g__Psychrobacillus	TTK	0.577766
g__Psychrobacillus	UBE2C	0.574784
g__Psychrobacillus	XRCC2	0.509884
g__Rummeliibacillus	AHCYL2	0.526186
g__Rummeliibacillus	AKR1B10	0.516159
g__Rummeliibacillus	BTNL3	0.503702
g__Rummeliibacillus	DHRS11	0.506559
g__Rummeliibacillus	GPA33	0.505141
g__Rummeliibacillus	HHLA2	0.544575
g__Rummeliibacillus	KRT20	0.508082
g__Rummeliibacillus	LRRC19	0.562248
g__Rummeliibacillus	MEP1A	0.513447
g__Rummeliibacillus	SMPDL3A	0.513365
g__Rummeliibacillus	SULT1B1	0.533511
g__Rummeliibacillus	TMEM236	0.51016
g__Rummeliibacillus	TMEM253	0.50693
g__Rhodopseudomonas	ADAM12	0.51187
g__Rhodopseudomonas	ADAMTS12	0.547113
g__Rhodopseudomonas	BGN	0.543651
g__Rhodopseudomonas	COL12A1	0.536992
g__Rhodopseudomonas	COL1A1	0.57704
g__Rhodopseudomonas	COL8A1	0.54341
g__Rhodopseudomonas	SULF1	0.563646
g__Rhodopseudomonas	THBS2	0.541802
g__Ornithinimicrobium	ASCL2	0.518088
g__Ornithinimicrobium	CDCA5	0.500708
g__Ornithinimicrobium	FAM222A.AS1	0.50569
g__Ornithinimicrobium	LINC03040	0.502659
g__Ornithinimicrobium	MTHFD1L	0.518225
g__Ornithinimicrobium	POLR1G	0.530734
g__Ornithinimicrobium	SAPCD2	0.51356
g__Ornithinimicrobium	SLC7A5	0.505774
g__Ornithinimicrobium	TEAD4	0.53335
g__Ornithinimicrobium	TPX2	0.528403

## Sheet: Endometrial cancer
genus	gene	r-value
g__Klebsiella	HTR3A	0.690402
g__Klebsiella	LINC01993	0.642931
g__Klebsiella	IGHV4.34	0.628483
g__Klebsiella	NCLP1	0.624355
g__Klebsiella	OR2AT4	0.624355
g__Klebsiella	RPL35AP16	0.611971
g__Klebsiella	GPR15LG	0.568627
g__Klebsiella	MAL2.AS1	0.568627
g__Klebsiella	RAET1K	0.568627
g__Klebsiella	KLK12	0.552116
g__Klebsiella	GCM1	0.550052
g__Klebsiella	C2orf66	0.54386
g__Klebsiella	FAM3D	0.537668
g__Klebsiella	IGLV1.44	0.531476
g__Klebsiella	LINC00336	0.529412
g__Klebsiella	METTL7B	0.519092
g__Klebsiella	H2AC12	0.5129
g__Klebsiella	P2RY11	0.5129
g__Klebsiella	RPAP2P1	0.510836
g__Klebsiella	IGLC7	0.506708
g__Klebsiella	CCDC181	-0.521156
g__Klebsiella	GLIS1	-0.545924
g__Klebsiella	EGR4	-0.618163
g__Klebsiella	NFIA.AS2	-0.620227
g__Klebsiella	YBX3P1	-0.659443
g__Klebsiella	ARHGAP42.AS1	-0.682147

## Sheet: Esophagus cancer
genus	gene	r-value
g__Rhodopseudomonas	ADGRA2	0.703465
g__Rhodopseudomonas	BICC1	0.712258
g__Rhodopseudomonas	BRSK1	0.625401
g__Rhodopseudomonas	CACNA1H	0.584608
g__Rhodopseudomonas	CDH11	0.731416
g__Rhodopseudomonas	CHN1	0.626421
g__Rhodopseudomonas	COL1A1	0.722605
g__Rhodopseudomonas	COL1A2	0.739379
g__Rhodopseudomonas	COL3A1	0.768829
g__Rhodopseudomonas	COL4A2	0.529382
g__Rhodopseudomonas	COL6A3	0.69729
g__Rhodopseudomonas	CREB3L1	0.560313
g__Rhodopseudomonas	DNM1	0.518095
g__Rhodopseudomonas	FLNC	0.577825
g__Rhodopseudomonas	FN1	0.501364
g__Rhodopseudomonas	FSTL3	0.591269
g__Rhodopseudomonas	HAS2	0.604381
g__Rhodopseudomonas	HEPH	0.550863
g__Rhodopseudomonas	HGF	0.668811
g__Rhodopseudomonas	IGKC	0.524209
g__Rhodopseudomonas	INHBA	0.538237
g__Rhodopseudomonas	ITGA5	0.595508
g__Rhodopseudomonas	ITGB3	0.678144
g__Rhodopseudomonas	PDGFRB	0.696516
g__Rhodopseudomonas	PHB1P11	-0.528055
g__Rhodopseudomonas	POSTN	0.745874
g__Rhodopseudomonas	PPFIA2	0.653487
g__Rhodopseudomonas	SERPINE1	0.509284
g__Rhodopseudomonas	SFRP4	0.566783
g__Rhodopseudomonas	SULF1	0.544037
g__Rhodopseudomonas	TGFBI	0.55694
g__Rhodopseudomonas	THBS1	0.553223
g__Rhodopseudomonas	TPM1	0.582796
g__Rhodopseudomonas	UBE2CP3	0.571699
g__Rhodopseudomonas	VCAM1	0.679078
g__Rhodopseudomonas	ZFPM2	0.682495
g__Rummeliibacillus	CXCL8	-0.530685
g__Rummeliibacillus	MMP9	-0.519496
g__Octadecabacter	DYNAP	0.513401
g__Octadecabacter	SLURP1	0.505278
g__Herbaspirillum	ANO1	-0.512676
g__Herbaspirillum	CASC9	-0.532129
g__Herbaspirillum	CCL18	-0.56647
g__Herbaspirillum	COL5A2	-0.500381
g__Herbaspirillum	CRISP3	0.528799
g__Herbaspirillum	CRNN	0.516811
g__Herbaspirillum	CXCL1	-0.507527
g__Herbaspirillum	CXCL5	-0.519275
g__Herbaspirillum	CXCL8	-0.56494
g__Herbaspirillum	CYP4B1	0.50102
g__Herbaspirillum	DUXAP10	-0.552154
g__Herbaspirillum	DUXAP8	-0.552203
g__Herbaspirillum	DUXAP9	-0.533518
g__Herbaspirillum	DYNAP	0.536037
g__Herbaspirillum	EDN3	0.50969
g__Herbaspirillum	GYS2	0.570114
g__Herbaspirillum	HCG22	0.536375
g__Herbaspirillum	HMGA2	-0.508694
g__Herbaspirillum	IL24	-0.556369
g__Herbaspirillum	INHBA	-0.506157
g__Herbaspirillum	LINC01338	-0.511367
g__Herbaspirillum	LINC01980	-0.514175
g__Herbaspirillum	LINC01981	-0.508922
g__Herbaspirillum	LINC02042	-0.515066
g__Herbaspirillum	LINC02156	-0.506335
g__Herbaspirillum	LINC02428	-0.506292
g__Herbaspirillum	LINC02487	0.503453
g__Herbaspirillum	LINC02577	-0.527312
g__Herbaspirillum	MAL	0.513954
g__Herbaspirillum	MMP1	-0.555607
g__Herbaspirillum	MMP10	-0.524074
g__Herbaspirillum	MMP12	-0.545315
g__Herbaspirillum	MMP3	-0.53812
g__Herbaspirillum	MMP9	-0.55874
g__Herbaspirillum	MUC21	0.500977
g__Herbaspirillum	MUC22	0.521647
g__Herbaspirillum	NIHCOLE	-0.532578
g__Herbaspirillum	OSM	-0.510962
g__Herbaspirillum	POPDC3	-0.544934
g__Herbaspirillum	QRSL1P1	-0.523896
g__Herbaspirillum	RAB3B	-0.552467
g__Herbaspirillum	SLCO1A2	-0.507902
g__Herbaspirillum	SLURP1	0.538058
g__Herbaspirillum	SPINK7	0.526716
g__Herbaspirillum	TGFBI	-0.515146
g__Herbaspirillum	TMPRSS11B	0.510519
g__Herbaspirillum	TNFAIP6	-0.507238
g__Herbaspirillum	UPK1A	0.572123
g__Herbaspirillum	ZFPM2-AS1	-0.530194

## Sheet: Gastric cancer
genus	gene	r-value
g__Nocardiopsis	THY1	0.548662
g__Nocardiopsis	BGN	0.513647
g__Nocardiopsis	COL8A1	0.528152
g__Nocardiopsis	THBS2	0.534585
g__Nocardiopsis	SFRP4	0.517007
g__Nocardiopsis	CRISPLD1	0.532889
g__Nocardiopsis	CPZ	0.544434
g__Nocardiopsis	H19	0.513571
g__Nocardiopsis	FBP2	-0.50662
g__Nocardiopsis	EBF2	0.533347
g__Nocardiopsis	CXCL17	-0.514698
g__Nocardiopsis	PIK3C2G	-0.508619
g__Mesorhizobium	THY1	0.56423
g__Mesorhizobium	ADAMTS12	0.500333
g__Mesorhizobium	COL8A1	0.506221
g__Mesorhizobium	THBS2	0.504019
g__Mesorhizobium	CRISPLD1	0.5281
g__Mesorhizobium	H19	0.558395
g__Mesorhizobium	SSTR1	-0.513954
g__Mesorhizobium	EBF2	0.561523
g__Mesorhizobium	CA2	-0.505473
g__Mesorhizobium	AKR1B10P1	-0.511221
g__Mesorhizobium	LINC00365	-0.505456
g__Mesorhizobium	CAPN13	-0.509082
g__Schaalia	ECEL1	0.513902
g__Schaalia	H19	0.564402
g__Schaalia	SSTR1	-0.522004
g__Schaalia	EBF2	0.527656
g__Schaalia	THBS4	0.5108
g__Schaalia	RFX6	-0.509814
g__Schaalia	PIK3C2G	-0.530334
g__Schaalia	B3GAT1-DT	-0.521216
g__Schaalia	CAPN13	-0.528909

## Sheet: Liver cancer
genus	gene	r-value
g__Croceibacter	C9	0.502962
g__Croceibacter	FGA	0.511036
g__Croceibacter	FGB	0.523094
g__Croceibacter	FGG	0.509662
g__Desulfosporosinus	A1BG	0.512064
g__Desulfosporosinus	ACSM2A	0.530047
g__Desulfosporosinus	ADH1A	0.511984
g__Desulfosporosinus	ADH1B	0.532649
g__Desulfosporosinus	ADH1C	0.501423
g__Desulfosporosinus	ADH4	0.504126
g__Desulfosporosinus	ADH6	0.550206
g__Desulfosporosinus	ADORA2BP1	0.514177
g__Desulfosporosinus	AKR7A3	0.552443
g__Desulfosporosinus	ALDOB	0.566492
g__Desulfosporosinus	ANXA10	0.580391
g__Desulfosporosinus	AOX1	0.500795
g__Desulfosporosinus	APOC3	0.584699
g__Desulfosporosinus	ASPDH	0.510276
g__Desulfosporosinus	AZGP1	0.50541
g__Desulfosporosinus	C6	0.50313
g__Desulfosporosinus	C8A	0.53339
g__Desulfosporosinus	C8B	0.560139
g__Desulfosporosinus	CFAP57	0.564513
g__Desulfosporosinus	CFHR4	0.568446
g__Desulfosporosinus	CIDEB	0.522766
g__Desulfosporosinus	CPS1	0.509564
g__Desulfosporosinus	CTH	0.503113
g__Desulfosporosinus	CYP4A11	0.500953
g__Desulfosporosinus	CYP4A22	0.530524
g__Desulfosporosinus	CYP4F2	0.523904
g__Desulfosporosinus	CYP8B1	0.594483
g__Desulfosporosinus	DMGDH	0.59001
g__Desulfosporosinus	DSG1	0.550945
g__Desulfosporosinus	ETNPPL	0.52696
g__Desulfosporosinus	F9	0.570669
g__Desulfosporosinus	FETUB	0.56642
g__Desulfosporosinus	FNDC5	0.522699
g__Desulfosporosinus	GLYAT	0.586078
g__Desulfosporosinus	GLYATL1	0.55422
g__Desulfosporosinus	GNMT	0.504605
g__Desulfosporosinus	GSTA1	0.56027
g__Desulfosporosinus	GYS2	0.53944
g__Desulfosporosinus	HNF4A-AS1	0.527101
g__Desulfosporosinus	HPD	0.556767
g__Desulfosporosinus	HPR	0.522102
g__Desulfosporosinus	HPX	0.559199
g__Desulfosporosinus	HRG	0.598657
g__Desulfosporosinus	HSD11B1	0.544127
g__Desulfosporosinus	HSD17B13	0.506308
g__Desulfosporosinus	IYD	0.561975
g__Desulfosporosinus	KLKB1	0.506299
g__Desulfosporosinus	LINC00844	0.544566
g__Desulfosporosinus	LINC01018	0.542999
g__Desulfosporosinus	LINC02754	0.507961
g__Desulfosporosinus	MOGAT2	0.514034
g__Desulfosporosinus	MTCYBP21	0.539484
g__Desulfosporosinus	OTC	0.567948
g__Desulfosporosinus	PLG	0.593844
g__Desulfosporosinus	RDH16	0.5227
g__Desulfosporosinus	SERPINA11	0.514586
g__Desulfosporosinus	SLC10A1	0.659078
g__Desulfosporosinus	SLC1A2	0.509711
g__Desulfosporosinus	SLC22A1	0.503503
g__Desulfosporosinus	SLC27A5	0.583931
g__Desulfosporosinus	SLC38A4	0.505722
g__Desulfosporosinus	SPP2	0.52411
g__Desulfosporosinus	SRD5A2	0.514755
g__Desulfosporosinus	TAT	0.546604
g__Desulfosporosinus	TTR	0.562082
g__Desulfosporosinus	UGT1A4	0.510782
g__Desulfosporosinus	UGT2B10	0.529622
g__Desulfosporosinus	UGT2B7	0.539332
g__Desulfarculus	ACADL	0.505036
g__Desulfarculus	ADH1B	0.523284
g__Desulfarculus	ASS1	0.503502
g__Desulfarculus	AZGP1	0.535861
g__Desulfarculus	CFAP57	0.51246
g__Desulfarculus	CPS1	0.558676
g__Desulfarculus	CTH	0.582841
g__Desulfarculus	CYP8B1	0.519132
g__Desulfarculus	DMGDH	0.508057
g__Desulfarculus	ETNPPL	0.525891
g__Desulfarculus	GLYAT	0.533047
g__Desulfarculus	GNMT	0.532069
g__Desulfarculus	GYS2	0.503293
g__Desulfarculus	HPD	0.531778
g__Desulfarculus	HSD11B1	0.522002
g__Desulfarculus	LINC00844	0.50107
g__Desulfarculus	OTC	0.503998
g__Desulfarculus	SLC10A1	0.513129
g__Desulfarculus	SLC1A2	0.540608
g__Desulfarculus	SLC27A5	0.525902
g__Desulfarculus	TAT	0.587749
g__Desulfarculus	TAT-AS1	0.500232
g__Desulfarculus	UGT1A4	0.533565
g__Rummeliibacillus	CYP8B1	0.518531

## Sheet: Lung cancer
genus	gene	r-value
g__Altererythrobacter	ANGPTL1	0.513011
g__Altererythrobacter	BLACAT1	-0.510526
g__Altererythrobacter	BMPER	0.513572
g__Altererythrobacter	CLEC4M	0.514433
g__Altererythrobacter	CMTM5	0.514069
g__Altererythrobacter	MYOC	0.538971
g__Runella	ABCA12	-0.535952
g__Runella	ACTBP7	-0.551335
g__Runella	ADIRF	0.564836
g__Runella	ARSH	-0.522945
g__Runella	ATP10B	-0.562497
g__Runella	BANCR	0.508931
g__Runella	CCDC185	-0.540122
g__Runella	CDC25C	-0.538853
g__Runella	CHRNB4	-0.504359
g__Runella	DMBX1	-0.532034
g__Runella	EXO1	-0.511787
g__Runella	FENDRR	0.519658
g__Runella	FUT6	-0.506362
g__Runella	GRHL3	-0.585232
g__Runella	HJURP	-0.502357
g__Runella	IQGAP3	-0.507754
g__Runella	KIF14	-0.529952
g__Runella	KIF18B	-0.503328
g__Runella	KIF20A	-0.507494
g__Runella	KIF2C	-0.510375
g__Runella	LINC00968	0.542009
g__Runella	LINC01412	0.578529
g__Runella	LINC02884	0.504713
g__Runella	MAGEA10	-0.504599
g__Runella	MCIDAS	-0.507762
g__Runella	MUC2	-0.564779
g__Runella	NPSR1	-0.550476
g__Runella	ONECUT2	-0.513487
g__Runella	OTX1	-0.553114
g__Runella	PARAL1	0.568244
g__Runella	PLA2G2F	-0.511946
g__Runella	PLAC1	-0.504436
g__Runella	PLEKHN1	-0.502466
g__Runella	RDM1	-0.550233
g__Runella	RHBG	-0.532407
g__Runella	SALL4	-0.554042
g__Runella	SMIM41	0.504419
g__Runella	TERT	-0.60078
g__Runella	TFAP2A	-0.505475
g__Runella	TFAP2A-AS2	-0.506477
g__Runella	VGF	-0.523997
g__Meiothermus	ACSM2A	0.510283
g__Meiothermus	ACSM2B	0.516461
g__Meiothermus	ACTN2	0.527406
g__Meiothermus	ADAMTS8	0.513874
g__Meiothermus	ADAMTSL3	0.578185
g__Meiothermus	ADCYAP1R1	0.528691
g__Meiothermus	ADGRA1	0.565794
g__Meiothermus	ADGRE1	0.537814
g__Meiothermus	ADH1A	0.530524
g__Meiothermus	ADRA1A	0.55314
g__Meiothermus	AFF3	0.537686
g__Meiothermus	AGBL1	0.519859
g__Meiothermus	ANGPT4	0.548989
g__Meiothermus	ANGPTL1	0.528215
g__Meiothermus	ANGPTL7	0.555117
g__Meiothermus	AOC4P	0.53632
g__Meiothermus	ARC	0.516868
g__Meiothermus	ARMH2	0.504749
g__Meiothermus	ATP1A2	0.548363
g__Meiothermus	BSND	0.501882
g__Meiothermus	BTNL8	0.555508
g__Meiothermus	C10orf67-AS1	0.550108
g__Meiothermus	C14orf180	0.530191
g__Meiothermus	C1QTNF7	0.502018
g__Meiothermus	C5orf64	0.535259
g__Meiothermus	C6	0.504439
g__Meiothermus	C8B	0.56113
g__Meiothermus	CACNA1S	0.531443
g__Meiothermus	CAMP	0.537391
g__Meiothermus	CASP12	0.510465
g__Meiothermus	CAV3	0.510763
g__Meiothermus	CCDC85A	0.54302
g__Meiothermus	CCL23	0.554622
g__Meiothermus	CD300LG	0.552049
g__Meiothermus	CD5L	0.593349
g__Meiothermus	CES1P2	0.500061
g__Meiothermus	CFC1	0.530841
g__Meiothermus	CFC1B	0.535816
g__Meiothermus	CHRM1	0.576298
g__Meiothermus	CHRNA2	0.524864
g__Meiothermus	CLEC1B	0.511288
g__Meiothermus	CLEC3B	0.50421
g__Meiothermus	CLEC4M	0.575478
g__Meiothermus	CMTM5	0.551943
g__Meiothermus	COLEC10	0.530511
g__Meiothermus	CRTAC1	0.508095
g__Meiothermus	CTNND2	0.593009
g__Meiothermus	CWH43	0.510038
g__Meiothermus	CYP1A2	0.604447
g__Meiothermus	DAO	0.568893
g__Meiothermus	DGKK	0.598571
g__Meiothermus	DNASE1L3	0.502199
g__Meiothermus	DPP6	0.559367
g__Meiothermus	DSCAML1	0.529488
g__Meiothermus	ECRG4	0.567103
g__Meiothermus	EDN3	0.556783
g__Meiothermus	ENTREP1	0.535316
g__Meiothermus	ENTREP2	0.578452
g__Meiothermus	FAT3	0.502134
g__Meiothermus	FBXO40	0.533404
g__Meiothermus	FGFBP2	0.545674
g__Meiothermus	FOXF1	0.510704
g__Meiothermus	FREM3	0.611766
g__Meiothermus	FRMPD1	0.525327
g__Meiothermus	FXYD1	0.541708
g__Meiothermus	GCOM1	0.524029
g__Meiothermus	GDF10	0.517363
g__Meiothermus	GFRA2	0.599413
g__Meiothermus	GLP2R	0.509487
g__Meiothermus	GPA33	0.582567
g__Meiothermus	GPD1	0.60997
g__Meiothermus	GPM6A	0.560848
g__Meiothermus	GPR17	0.605298
g__Meiothermus	GRIA1	0.57276
g__Meiothermus	GRID2	0.541144
g__Meiothermus	GRIK4	0.548449
g__Meiothermus	GSG1L	0.542641
g__Meiothermus	GSTM5	0.591191
g__Meiothermus	GUCA2A	0.544876
g__Meiothermus	GUCA2B	0.553919
g__Meiothermus	GYPE	0.52354
g__Meiothermus	HBD	0.519413
g__Meiothermus	HEMGN	0.507419
g__Meiothermus	HMGCS2	0.526014
g__Meiothermus	HTR3C	0.556206
g__Meiothermus	IGSF10	0.552085
g__Meiothermus	IHH	0.53818
g__Meiothermus	INSC	0.531379
g__Meiothermus	ITLN1	0.520836
g__Meiothermus	ITLN2	0.51576
g__Meiothermus	KCNA4	0.543454
g__Meiothermus	KIR2DL1	0.5222
g__Meiothermus	KIR2DL3	0.530364
g__Meiothermus	KIR2DS4	0.549526
g__Meiothermus	KIR3DL1	0.526923
g__Meiothermus	KL	0.550776
g__Meiothermus	KRT72	0.554298
g__Meiothermus	KRT73	0.522019
g__Meiothermus	LGI3	0.541489
g__Meiothermus	LIMS2	0.539329
g__Meiothermus	LINC00511	-0.505293
g__Meiothermus	LINC02929	0.554926
g__Meiothermus	MAG	0.505152
g__Meiothermus	MASP1	0.587948
g__Meiothermus	MOGAT1	0.550944
g__Meiothermus	MYH1	0.515114
g__Meiothermus	MYH2	0.513973
g__Meiothermus	MYL1	0.513012
g__Meiothermus	MYO7B	0.58915
g__Meiothermus	MYOC	0.585865
g__Meiothermus	NCAPGP2	0.504267
g__Meiothermus	NCKAP5	0.536566
g__Meiothermus	NCR1	0.532007
g__Meiothermus	NMUR1	0.615819
g__Meiothermus	NOS1	0.514177
g__Meiothermus	NRG3	0.625462
g__Meiothermus	NRG3-AS1	0.52448
g__Meiothermus	NTRK3	0.542303
g__Meiothermus	NXF3	0.509115
g__Meiothermus	OR2S2	0.523656
g__Meiothermus	OR2W3	0.545469
g__Meiothermus	OR6K3	0.563217
g__Meiothermus	OR6N1	0.546703
g__Meiothermus	OTC	0.583079
g__Meiothermus	P2RX2	0.510582
g__Meiothermus	PCSK2	0.501973
g__Meiothermus	PDZRN4	0.5239
g__Meiothermus	PI16	0.552229
g__Meiothermus	PKNOX2	0.592554
g__Meiothermus	PLAC9	0.519589
g__Meiothermus	PLCXD3	0.508141
g__Meiothermus	PLP1	0.505009
g__Meiothermus	PRPH	0.538775
g__Meiothermus	PTH1R	0.538751
g__Meiothermus	PTPN5	0.530709
g__Meiothermus	RBP4	0.567556
g__Meiothermus	RETN	0.517592
g__Meiothermus	RLBP1	0.518116
g__Meiothermus	RNF182	0.503209
g__Meiothermus	RS1	0.525841
g__Meiothermus	RSPO1	0.58802
g__Meiothermus	RTL3	0.512916
g__Meiothermus	RXFP2	0.500568
g__Meiothermus	RXRG	0.576878
g__Meiothermus	SCUBE1	0.551863
g__Meiothermus	SEC14L3	0.509039
g__Meiothermus	SERPINA9	0.522613
g__Meiothermus	SERTM1	0.508561
g__Meiothermus	SFRP5	0.555436
g__Meiothermus	SH3GL2	0.578293
g__Meiothermus	SIGLEC11	0.591146
g__Meiothermus	SLC22A10	0.528419
g__Meiothermus	SLC22A8	0.514848
g__Meiothermus	SLC25A47	0.511054
g__Meiothermus	SLC6A13	0.531259
g__Meiothermus	SLC7A14	0.525597
g__Meiothermus	SLITRK2	0.576707
g__Meiothermus	SPHKAP	0.522313
g__Meiothermus	SRRM4	0.533675
g__Meiothermus	SSTR1	0.630607
g__Meiothermus	SSTR4	0.559416
g__Meiothermus	SYN2	0.575444
g__Meiothermus	TCEAL2	0.638107
g__Meiothermus	TEK	0.520126
g__Meiothermus	TMEM132C	0.509377
g__Meiothermus	TNR	0.563791
g__Meiothermus	TRAPPC3L	0.506622
g__Meiothermus	TRIM58	0.55283
g__Meiothermus	VIT	0.509801
g__Meiothermus	ZNF536	0.583096
g__Serratia	NRG3-AS1	0.506581
g__Azospira	ABCC8	-0.544705
g__Azospira	ADCYAP1R1	-0.522637
g__Azospira	ADGRG4	-0.523407
g__Azospira	BMPER	-0.516854
g__Azospira	BTNL3	-0.51466
g__Azospira	BTNL8	-0.524586
g__Azospira	CDH19	-0.546685
g__Azospira	CFC1B	-0.503457
g__Azospira	CHRNA4	-0.563295
g__Azospira	CMTM5	-0.54327
g__Azospira	COLEC10	-0.511183
g__Azospira	CXCR1	-0.508352
g__Azospira	CYP1A1	-0.500501
g__Azospira	DAO	-0.504996
g__Azospira	DGKK	-0.522036
g__Azospira	DNASE1L3	-0.501776
g__Azospira	DPP6	-0.518709
g__Azospira	DSCAML1	-0.512745
g__Azospira	ENTREP2	-0.518359
g__Azospira	FBXO40	-0.509538
g__Azospira	GHR	-0.526155
g__Azospira	GSTM5	-0.52077
g__Azospira	GUCA2B	-0.505912
g__Azospira	HBZ	-0.524775
g__Azospira	HELT	-0.517321
g__Azospira	IGSF10	-0.517272
g__Azospira	KCNH5	-0.510196
g__Azospira	KIR2DL1	-0.502597
g__Azospira	KIR2DL3	-0.510588
g__Azospira	KIR2DS4	-0.505515
g__Azospira	KIR3DL1	-0.53009
g__Azospira	KRT72	-0.526708
g__Azospira	MASP1	-0.520215
g__Azospira	MUSK	-0.509955
g__Azospira	MYL1	-0.539318
g__Azospira	MYOC	-0.552273
g__Azospira	NCR1	-0.512564
g__Azospira	NIPA2P5	-0.522569
g__Azospira	NMUR1	-0.520215
g__Azospira	NPY5R	-0.540074
g__Azospira	NRG3-AS1	-0.545187
g__Azospira	NRXN1	-0.516317
g__Azospira	OR2S2	-0.534851
g__Azospira	PABPN1L	-0.502739
g__Azospira	PADI4	-0.537596
g__Azospira	PCDH11X	-0.515076
g__Azospira	PKHD1L1	-0.523304
g__Azospira	PRPH	-0.51393
g__Azospira	PTH1R	-0.509169
g__Azospira	PTPN5	-0.552772
g__Azospira	RXFP1	-0.521148
g__Azospira	RXRG	-0.500381
g__Azospira	SLC25A47	-0.534424
g__Azospira	SLITRK2	-0.500613
g__Azospira	SSTR4	-0.545669
g__Azospira	ST8SIA6	-0.503734
g__Azospira	VIP	-0.528079
g__Amycolatopsis	ADH1A	0.507727
g__Amycolatopsis	ZNF385B	0.5353
g__Gracilibacillus	ABCC8	-0.525633
g__Gracilibacillus	ADGRG4	-0.505888
g__Gracilibacillus	ADRB1	-0.505587
g__Gracilibacillus	BMPER	-0.516956
g__Gracilibacillus	CDH19	-0.516101
g__Gracilibacillus	CHRNA4	-0.514574
g__Gracilibacillus	CMTM5	-0.541575
g__Gracilibacillus	COLEC10	-0.515668
g__Gracilibacillus	CYP1A2	-0.51026
g__Gracilibacillus	DPP6	-0.500903
g__Gracilibacillus	ENTREP2	-0.516088
g__Gracilibacillus	GSTM5	-0.502343
g__Gracilibacillus	GUCA2B	-0.5088
g__Gracilibacillus	HBZ	-0.532124
g__Gracilibacillus	HELT	-0.503052
g__Gracilibacillus	KIR2DS4	-0.508462
g__Gracilibacillus	MASP1	-0.515681
g__Gracilibacillus	MYH2	-0.508472
g__Gracilibacillus	MYOC	-0.504448
g__Gracilibacillus	NPY5R	-0.520737
g__Gracilibacillus	NRXN1	-0.500944
g__Gracilibacillus	OR2S2	-0.523858
g__Gracilibacillus	RXFP2	-0.533488
g__Gracilibacillus	RXRG	-0.505953
g__Gracilibacillus	SLC25A47	-0.529716
g__Gracilibacillus	SSTR4	-0.514896
g__Gracilibacillus	VIP	-0.509531
g__Natranaerobius	ABCC8	-0.512936
g__Natranaerobius	ACSM2B	-0.502001
g__Natranaerobius	ADGRG4	-0.51044
g__Natranaerobius	BMPER	-0.504766
g__Natranaerobius	BTNL8	-0.512857
g__Natranaerobius	CADM2	-0.524556
g__Natranaerobius	CHRNA4	-0.530663
g__Natranaerobius	CMTM5	-0.522446
g__Natranaerobius	CYP1A2	-0.502252
g__Natranaerobius	DAO	-0.50852
g__Natranaerobius	DGKK	-0.506301
g__Natranaerobius	DPP6	-0.500543
g__Natranaerobius	ENTREP2	-0.502299
g__Natranaerobius	GSTM5	-0.508497
g__Natranaerobius	MYH2	-0.501595
g__Natranaerobius	MYOC	-0.522303
g__Natranaerobius	PTPN5	-0.500245
g__Natranaerobius	RXRG	-0.502657
g__Natranaerobius	SSTR4	-0.516348
g__Pelobacter	CHRNA4	-0.507009
g__Pelobacter	CMTM5	-0.52452
g__Pelobacter	GUCA2B	-0.511857
g__Pelobacter	HBZ	-0.52516
g__Pelobacter	KRT72	-0.515025
g__Pelobacter	SSTR4	-0.507494
g__Streptococcus	ACSM2A	0.550097
g__Streptococcus	ACSM2B	0.549827
g__Streptococcus	ACTN2	0.504778
g__Streptococcus	ADGRG4	0.539856
g__Streptococcus	ADIRF	-0.528374
g__Streptococcus	ANGPTL5	0.53794
g__Streptococcus	C18orf63	0.503144
g__Streptococcus	CACNA1S	0.52744
g__Streptococcus	CASP12	0.50432
g__Streptococcus	CDC25C	0.502141
g__Streptococcus	CDH10	0.520485
g__Streptococcus	CHRNA2	0.531454
g__Streptococcus	CHRNA4	0.570323
g__Streptococcus	CHRNB4	0.509936
g__Streptococcus	FABP12	0.52247
g__Streptococcus	FBXO40	0.532831
g__Streptococcus	FRMPD1	0.528032
g__Streptococcus	GABRA4	0.543797
g__Streptococcus	GPR149	0.508709
g__Streptococcus	GYPB	0.517979
g__Streptococcus	IGHV7.81	0.516781
g__Streptococcus	KCNJ3	0.510544
g__Streptococcus	KIR2DL1	0.50719
g__Streptococcus	LPA	0.55677
g__Streptococcus	LRRTM4	0.520909
g__Streptococcus	MYH1	0.543082
g__Streptococcus	NPSR1	0.532414
g__Streptococcus	NPY5R	0.501465
g__Streptococcus	NR2E1	0.50767
g__Streptococcus	OR6K3	0.513681
g__Streptococcus	PCARE	0.561603
g__Streptococcus	PCDH11X	0.565622
g__Streptococcus	PCDH15	0.507125
g__Streptococcus	PRKAG3	0.568019
g__Streptococcus	RDM1	0.537226
g__Streptococcus	RTL3	0.542591
g__Streptococcus	SLC7A14	0.526602
g__Streptococcus	SLITRK3	0.554469
g__Streptococcus	SYNGR4	0.501527
g__Streptococcus	TERT	0.503957
g__Streptococcus	TRIM54	0.521663
g__Streptococcus	UGT2B4	0.525024
g__Liberibacter	OTX1	-0.511452
g__Liberibacter	TERT	-0.511439
g__Symbiobacterium	ABCC8	-0.50021
g__Symbiobacterium	BSND	-0.50057
g__Symbiobacterium	CHRNA4	-0.501619
g__Symbiobacterium	CMTM5	-0.500914
g__Symbiobacterium	DPP6	-0.505079
g__Symbiobacterium	ENTREP2	-0.504114
g__Symbiobacterium	GUCA2B	-0.505937
g__Symbiobacterium	KRT72	-0.512888
g__Symbiobacterium	NRG3-AS1	-0.525888
g__Symbiobacterium	NRXN1	-0.528398
g__Symbiobacterium	OR2S2	-0.518679
g__Symbiobacterium	OR2W3	-0.509864
g__Symbiobacterium	PTPN5	-0.537715
g__Symbiobacterium	SLC22A8	-0.503585
g__Symbiobacterium	SLC25A47	-0.540757
g__Symbiobacterium	SLC7A14	-0.502804
g__Symbiobacterium	SSTR4	-0.502433
g__Phascolarctobacterium	ABCC8	-0.540026
g__Phascolarctobacterium	ACSM2B	-0.524606
g__Phascolarctobacterium	ADCYAP1R1	-0.500035
g__Phascolarctobacterium	ADGRG4	-0.534582
g__Phascolarctobacterium	BTNL8	-0.510759
g__Phascolarctobacterium	CDH19	-0.513053
g__Phascolarctobacterium	CHRNA4	-0.574076
g__Phascolarctobacterium	CMTM5	-0.553699
g__Phascolarctobacterium	COLEC10	-0.503019
g__Phascolarctobacterium	DAO	-0.50556
g__Phascolarctobacterium	DGKK	-0.524613
g__Phascolarctobacterium	ENTREP2	-0.523574
g__Phascolarctobacterium	GSTM5	-0.526238
g__Phascolarctobacterium	GUCA2B	-0.503009
g__Phascolarctobacterium	HBZ	-0.526083
g__Phascolarctobacterium	KCNH5	-0.506234
g__Phascolarctobacterium	KIR2DL3	-0.500306
g__Phascolarctobacterium	KIR2DS4	-0.516714
g__Phascolarctobacterium	KIR3DL1	-0.512642
g__Phascolarctobacterium	KRT72	-0.520929
g__Phascolarctobacterium	MASP1	-0.504203
g__Phascolarctobacterium	MYH1	-0.500176
g__Phascolarctobacterium	MYH2	-0.522852
g__Phascolarctobacterium	NMUR1	-0.510766
g__Phascolarctobacterium	NPY5R	-0.530602
g__Phascolarctobacterium	NRXN1	-0.504785
g__Phascolarctobacterium	OR2S2	-0.50595
g__Phascolarctobacterium	PADI4	-0.505855
g__Phascolarctobacterium	PCDH11X	-0.524579
g__Phascolarctobacterium	PTPN5	-0.520234
g__Phascolarctobacterium	SLC22A8	-0.513713
g__Phascolarctobacterium	SLC25A47	-0.534867
g__Phascolarctobacterium	SLC7A14	-0.505279
g__Phascolarctobacterium	SSTR4	-0.559097
g__Thermovirga	ABCC8	-0.532606
g__Thermovirga	ACSM2B	-0.513293
g__Thermovirga	ADGRG4	-0.511471
g__Thermovirga	BTNL8	-0.517227
g__Thermovirga	CDH19	-0.510215
g__Thermovirga	CHRNA4	-0.540964
g__Thermovirga	CMTM5	-0.541938
g__Thermovirga	DAO	-0.510913
g__Thermovirga	DGKK	-0.513582
g__Thermovirga	ENTREP2	-0.516048
g__Thermovirga	GSTM5	-0.519633
g__Thermovirga	GUCA2B	-0.522743
g__Thermovirga	HBZ	-0.527734
g__Thermovirga	KIR2DS4	-0.502053
g__Thermovirga	KRT72	-0.523995
g__Thermovirga	MASP1	-0.506528
g__Thermovirga	MYH2	-0.504364
g__Thermovirga	MYOC	-0.510427
g__Thermovirga	NMUR1	-0.504229
g__Thermovirga	NPY5R	-0.518707
g__Thermovirga	NRXN1	-0.500568
g__Thermovirga	PTPN5	-0.508367
g__Thermovirga	SLC22A8	-0.502117
g__Thermovirga	SLC25A47	-0.51679
g__Thermovirga	SSTR4	-0.53869
g__Tolumonas	ABCC8	-0.568891
g__Tolumonas	ACSM2B	-0.541355
g__Tolumonas	ADCYAP1R1	-0.517841
g__Tolumonas	ADGRG4	-0.547478
g__Tolumonas	APOA5	-0.504815
g__Tolumonas	BMPER	-0.519427
g__Tolumonas	BTNL3	-0.522484
g__Tolumonas	BTNL8	-0.547322
g__Tolumonas	CACNA1S	-0.505676
g__Tolumonas	CADM2	-0.5058
g__Tolumonas	CDH19	-0.51091
g__Tolumonas	CFC1B	-0.500168
g__Tolumonas	CHRNA4	-0.556543
g__Tolumonas	CMTM5	-0.546761
g__Tolumonas	COLEC10	-0.539976
g__Tolumonas	CYP1A1	-0.523132
g__Tolumonas	CYP1A2	-0.534814
g__Tolumonas	DAO	-0.51681
g__Tolumonas	DGKK	-0.542733
g__Tolumonas	DPP6	-0.532481
g__Tolumonas	DSCAML1	-0.512649
g__Tolumonas	ENTREP2	-0.541578
g__Tolumonas	FBXO40	-0.516389
g__Tolumonas	GRID2	-0.501746
g__Tolumonas	GSG1L	-0.5068
g__Tolumonas	GSTM5	-0.535354
g__Tolumonas	GUCA2B	-0.536125
g__Tolumonas	HBZ	-0.547614
g__Tolumonas	HELT	-0.525983
g__Tolumonas	INSC	-0.501006
g__Tolumonas	KCNH5	-0.515766
g__Tolumonas	KCNJ3	-0.506711
g__Tolumonas	KIR2DL3	-0.500874
g__Tolumonas	KIR2DS4	-0.535644
g__Tolumonas	KIR3DL1	-0.51561
g__Tolumonas	KRT72	-0.540331
g__Tolumonas	LRRTM4	-0.501683
g__Tolumonas	MASP1	-0.5434
g__Tolumonas	MYH1	-0.502467
g__Tolumonas	MYH2	-0.538253
g__Tolumonas	MYL1	-0.50665
g__Tolumonas	MYOC	-0.530827
g__Tolumonas	NMUR1	-0.521082
g__Tolumonas	NPY5R	-0.555521
g__Tolumonas	NRG3	-0.500486
g__Tolumonas	NRG3-AS1	-0.511274
g__Tolumonas	OR2S2	-0.534758
g__Tolumonas	OR2W3	-0.514197
g__Tolumonas	OTC	-0.51414
g__Tolumonas	PADI4	-0.506349
g__Tolumonas	PCDH11X	-0.51049
g__Tolumonas	PRPH	-0.501508
g__Tolumonas	PRX	-0.501549
g__Tolumonas	PTPN5	-0.54208
g__Tolumonas	RGR	-0.519975
g__Tolumonas	RXFP1	-0.515253
g__Tolumonas	RXFP2	-0.522013
g__Tolumonas	RXRG	-0.525081
g__Tolumonas	SERPINA9	-0.532049
g__Tolumonas	SGCG	-0.500145
g__Tolumonas	SLC22A8	-0.53075
g__Tolumonas	SLC25A47	-0.559778
g__Tolumonas	SLC6A13	-0.501772
g__Tolumonas	SLC7A14	-0.515917
g__Tolumonas	SLITRK2	-0.502216
g__Tolumonas	SPX	-0.502415
g__Tolumonas	SSTR4	-0.579604
g__Tolumonas	SYN2	-0.529875
g__Tolumonas	VIP	-0.507268
g__Tolumonas	ZNF536	-0.503298
g__Spongiibacter	ABCC8	-0.568011
g__Spongiibacter	ACSM2B	-0.519879
g__Spongiibacter	ADGRG4	-0.520593
g__Spongiibacter	BSND	-0.503038
g__Spongiibacter	BTNL8	-0.522788
g__Spongiibacter	CDH19	-0.503313
g__Spongiibacter	CHRNA4	-0.543321
g__Spongiibacter	CMTM5	-0.553074
g__Spongiibacter	CYP1A2	-0.51749
g__Spongiibacter	DGKK	-0.501565
g__Spongiibacter	DPP6	-0.518289
g__Spongiibacter	ENTREP2	-0.52569
g__Spongiibacter	FBXO40	-0.510146
g__Spongiibacter	GSG1L	-0.506596
g__Spongiibacter	GSTM5	-0.502292
g__Spongiibacter	GUCA2A	-0.522846
g__Spongiibacter	GUCA2B	-0.533167
g__Spongiibacter	INSC	-0.506336
g__Spongiibacter	KCNH5	-0.510522
g__Spongiibacter	KRT72	-0.517223
g__Spongiibacter	MASP1	-0.510602
g__Spongiibacter	MT1JP	-0.501177
g__Spongiibacter	MYH1	-0.507482
g__Spongiibacter	MYH2	-0.526655
g__Spongiibacter	MYOC	-0.505094
g__Spongiibacter	NMUR1	-0.516744
g__Spongiibacter	NPY5R	-0.537465
g__Spongiibacter	NRG3-AS1	-0.524535
g__Spongiibacter	NRXN1	-0.521497
g__Spongiibacter	OR2S2	-0.538535
g__Spongiibacter	OR2W3	-0.514259
g__Spongiibacter	PABPN1L	-0.50494
g__Spongiibacter	PADI4	-0.519936
g__Spongiibacter	PCDH11X	-0.515999
g__Spongiibacter	PRPH	-0.512732
g__Spongiibacter	PTPN5	-0.543907
g__Spongiibacter	RXFP2	-0.54115
g__Spongiibacter	SLC22A8	-0.539609
g__Spongiibacter	SLC25A47	-0.558847
g__Spongiibacter	SLC7A14	-0.527087
g__Spongiibacter	SLITRK3	-0.504484
g__Spongiibacter	SSTR4	-0.541336
g__Spongiibacter	VIP	-0.502474
g__Spongiibacter	ZNF536	-0.504161
g__Frateuria	ABCC8	-0.574383
g__Frateuria	ACSM2A	-0.502407
g__Frateuria	ACSM2B	-0.55315
g__Frateuria	ACTN2	-0.510588
g__Frateuria	ADCYAP1R1	-0.507574
g__Frateuria	ADGRG4	-0.588268
g__Frateuria	ADRB1	-0.522706
g__Frateuria	APOC3	-0.506825
g__Frateuria	BSND	-0.517561
g__Frateuria	BTNL3	-0.509556
g__Frateuria	BTNL8	-0.51767
g__Frateuria	CACNA1S	-0.514725
g__Frateuria	CASP12	-0.502155
g__Frateuria	CDH19	-0.531767
g__Frateuria	CFC1	-0.511023
g__Frateuria	CFC1B	-0.52338
g__Frateuria	CHRNA4	-0.587626
g__Frateuria	CMTM5	-0.530757
g__Frateuria	COLEC10	-0.550624
g__Frateuria	CYP1A2	-0.54458
g__Frateuria	DGKK	-0.544556
g__Frateuria	DPP6	-0.529474
g__Frateuria	DSCAML1	-0.517555
g__Frateuria	ENTREP2	-0.533744
g__Frateuria	FABP12	-0.511346
g__Frateuria	FAT3	-0.502128
g__Frateuria	FBXO40	-0.550121
g__Frateuria	FRMPD1	-0.503239
g__Frateuria	GBA3	-0.50312
g__Frateuria	GLP2R	-0.514929
g__Frateuria	GRID2	-0.530899
g__Frateuria	GRIK4	-0.513784
g__Frateuria	GSG1L	-0.534498
g__Frateuria	GSTM5	-0.511432
g__Frateuria	GUCA2B	-0.506763
g__Frateuria	HBZ	-0.503899
g__Frateuria	HELT	-0.526685
g__Frateuria	INSC	-0.517381
g__Frateuria	KCNH5	-0.555748
g__Frateuria	KCNJ3	-0.528178
g__Frateuria	KIR2DL1	-0.5093
g__Frateuria	KIR2DL3	-0.52873
g__Frateuria	KIR2DS4	-0.526531
g__Frateuria	KIR3DL1	-0.54308
g__Frateuria	KL	-0.500535
g__Frateuria	KRT72	-0.540809
g__Frateuria	LPA	-0.513641
g__Frateuria	MASP1	-0.524014
g__Frateuria	MYH1	-0.539554
g__Frateuria	MYH2	-0.554548
g__Frateuria	MYL1	-0.502616
g__Frateuria	MYOC	-0.519456
g__Frateuria	NCR1	-0.529521
g__Frateuria	NIPA2P5	-0.503006
g__Frateuria	NMUR1	-0.528028
g__Frateuria	NPY5R	-0.572698
g__Frateuria	NRG3	-0.501509
g__Frateuria	NRG3-AS1	-0.563538
g__Frateuria	NRXN1	-0.567353
g__Frateuria	OR2S2	-0.553169
g__Frateuria	OR2W3	-0.535956
g__Frateuria	OTC	-0.514871
g__Frateuria	PABPN1L	-0.502696
g__Frateuria	PADI4	-0.518564
g__Frateuria	PCARE	-0.510396
g__Frateuria	PCDH11X	-0.564912
g__Frateuria	PI16	-0.512213
g__Frateuria	PLP1	-0.500409
g__Frateuria	PRKAG3	-0.529255
g__Frateuria	PRPH	-0.542344
g__Frateuria	PTPN5	-0.575451
g__Frateuria	RGR	-0.514371
g__Frateuria	RLBP1	-0.523013
g__Frateuria	RTL3	-0.514759
g__Frateuria	RXFP1	-0.521079
g__Frateuria	RXFP2	-0.540088
g__Frateuria	RXRG	-0.511432
g__Frateuria	SERPINA9	-0.523127
g__Frateuria	SLC22A10	-0.502835
g__Frateuria	SLC22A8	-0.557753
g__Frateuria	SLC25A47	-0.585524
g__Frateuria	SLC7A14	-0.547045
g__Frateuria	SLITRK2	-0.500456
g__Frateuria	SLITRK3	-0.551576
g__Frateuria	SPHKAP	-0.537312
g__Frateuria	SPX	-0.506118
g__Frateuria	SRRM4	-0.522935
g__Frateuria	SSTR4	-0.580173
g__Frateuria	SYN2	-0.505081
g__Frateuria	SYT10	-0.528394
g__Frateuria	TRAPPC3L	-0.507899
g__Frateuria	WNT3A	-0.504141
g__Frateuria	ZNF536	-0.539579
g__Caldanaerobacter	ABCC8	-0.513233
g__Caldanaerobacter	ACSM2B	-0.505641
g__Caldanaerobacter	BTNL3	-0.510546
g__Caldanaerobacter	BTNL8	-0.523509
g__Caldanaerobacter	CHRNA4	-0.536436
g__Caldanaerobacter	CMTM5	-0.519042
g__Caldanaerobacter	COLEC10	-0.516906
g__Caldanaerobacter	DGKK	-0.528449
g__Caldanaerobacter	DPP6	-0.505098
g__Caldanaerobacter	ENTREP2	-0.51968
g__Caldanaerobacter	HBZ	-0.526107
g__Caldanaerobacter	KIR3DL1	-0.506398
g__Caldanaerobacter	KRT72	-0.549152
g__Caldanaerobacter	NCR1	-0.502654
g__Caldanaerobacter	NMUR1	-0.507426
g__Caldanaerobacter	NRXN1	-0.502864
g__Caldanaerobacter	OR2S2	-0.514549
g__Caldanaerobacter	PADI4	-0.509453
g__Caldanaerobacter	PCDH11X	-0.50194
g__Caldanaerobacter	PTPN5	-0.51644
g__Caldanaerobacter	SLC22A8	-0.501694
g__Caldanaerobacter	SLC25A47	-0.515452
g__Caldanaerobacter	SSTR4	-0.550282
g__Microbacterium	ACSM2A	0.501124
g__Microbacterium	APOA1	0.573409
g__Microbacterium	APOA5	0.531248
g__Microbacterium	BLACAT1	-0.516133
g__Microbacterium	CACNA1S	0.507974
g__Microbacterium	CFC1	0.507974
g__Microbacterium	CMTM5	0.547013
g__Microbacterium	CYP1A2	0.509745
g__Microbacterium	ENTREP2	0.515353
g__Microbacterium	GSTM5	0.505249
g__Microbacterium	GUCA2A	0.528422
g__Microbacterium	GUCA2B	0.532397
g__Microbacterium	HBZ	0.533938
g__Microbacterium	IHH	0.506859
g__Microbacterium	OTC	0.507311
g__Microbacterium	SIGLEC11	0.507741
g__Microbacterium	SRRM4	0.500945
g__Microbacterium	SSTR1	0.501055
g__Haematobacter	ADGRG4	-0.511648
g__Haematobacter	BTNL8	-0.520128
g__Haematobacter	CFC1B	-0.501621
g__Haematobacter	CHRNA4	-0.513507
g__Haematobacter	GSTM5	-0.502114
g__Haematobacter	HBZ	-0.501753
g__Haematobacter	IGSF10	-0.540789
g__Haematobacter	KIR2DL3	-0.501783
g__Haematobacter	KRT72	-0.525731
g__Haematobacter	MYL1	-0.523213
g__Haematobacter	MYOC	-0.509419
g__Haematobacter	NIPA2P5	-0.537042
g__Haematobacter	NMUR1	-0.534467
g__Haematobacter	NRG3-AS1	-0.527071
g__Haematobacter	NRXN1	-0.521263
g__Haematobacter	OR2S2	-0.512502
g__Haematobacter	PADI4	-0.505683
g__Haematobacter	PKHD1L1	-0.5166
g__Haematobacter	RXRG	-0.521971
g__Haematobacter	SLC22A8	-0.502641
g__Haematobacter	SLC25A47	-0.501467
g__Haematobacter	SYN2	-0.500985
g__Haematobacter	VIP	-0.503099
g__Aminobacterium	CMTM5	-0.514255
g__Arenimonas	FBXO40	-0.501267
g__Arenimonas	NPY5R	-0.505769
g__Arenimonas	RXFP2	-0.50944
g__Heliorestis	ABCC8	-0.500211
g__Heliorestis	CMTM5	-0.51566
g__Marinomonas	ABCC8	-0.540239
g__Marinomonas	ACSM2B	-0.500119
g__Marinomonas	ADGRG4	-0.529703
g__Marinomonas	BSND	-0.522676
g__Marinomonas	BTNL3	-0.547294
g__Marinomonas	BTNL8	-0.525523
g__Marinomonas	CDH19	-0.519622
g__Marinomonas	CHRNA4	-0.536231
g__Marinomonas	CMTM5	-0.522505
g__Marinomonas	COLEC10	-0.51384
g__Marinomonas	CYP1A1	-0.511102
g__Marinomonas	CYP1A2	-0.500641
g__Marinomonas	DGKK	-0.521131
g__Marinomonas	DPP6	-0.515894
g__Marinomonas	ENTREP2	-0.523968
g__Marinomonas	HBZ	-0.520672
g__Marinomonas	KIR2DS4	-0.523406
g__Marinomonas	KRT72	-0.552188
g__Marinomonas	MYH2	-0.500262
g__Marinomonas	NMUR1	-0.513373
g__Marinomonas	NPY5R	-0.515975
g__Marinomonas	NRG3-AS1	-0.518238
g__Marinomonas	NRXN1	-0.516649
g__Marinomonas	OR2S2	-0.531266
g__Marinomonas	PADI4	-0.501444
g__Marinomonas	PCDH11X	-0.521144
g__Marinomonas	PTPN5	-0.513419
g__Marinomonas	RGR	-0.507933
g__Marinomonas	RXFP2	-0.531473
g__Marinomonas	SLC22A8	-0.536157
g__Marinomonas	SLC25A47	-0.528401
g__Marinomonas	SLC7A14	-0.530445
g__Marinomonas	SSTR4	-0.556807
g__Marinomonas	SYN2	-0.525584
g__Nitrosococcus	GUCA2B	-0.505417
g__Thiomicrospira	ABCC8	-0.569233
g__Thiomicrospira	ACSM2A	-0.524836
g__Thiomicrospira	ACSM2B	-0.558428
g__Thiomicrospira	ADCYAP1R1	-0.519144
g__Thiomicrospira	ADGRG4	-0.56112
g__Thiomicrospira	BTNL3	-0.5163
g__Thiomicrospira	BTNL8	-0.537111
g__Thiomicrospira	C18orf63	-0.501671
g__Thiomicrospira	CACNA1S	-0.507765
g__Thiomicrospira	CASP12	-0.507744
g__Thiomicrospira	CDH19	-0.507952
g__Thiomicrospira	CFC1	-0.506962
g__Thiomicrospira	CFC1B	-0.512553
g__Thiomicrospira	CHRNA4	-0.592491
g__Thiomicrospira	CMTM5	-0.558348
g__Thiomicrospira	COLEC10	-0.511565
g__Thiomicrospira	CYP1A2	-0.506528
g__Thiomicrospira	DAO	-0.521263
g__Thiomicrospira	DGKK	-0.529788
g__Thiomicrospira	DPP6	-0.525095
g__Thiomicrospira	DSCAML1	-0.512102
g__Thiomicrospira	ENTREP2	-0.545524
g__Thiomicrospira	FABP12	-0.502111
g__Thiomicrospira	FBXO40	-0.527003
g__Thiomicrospira	GRID2	-0.509317
g__Thiomicrospira	GRIK4	-0.518037
g__Thiomicrospira	GSTM5	-0.549354
g__Thiomicrospira	GUCA2B	-0.522842
g__Thiomicrospira	HBZ	-0.543628
g__Thiomicrospira	HELT	-0.539002
g__Thiomicrospira	HPSE2	-0.505439
g__Thiomicrospira	INSC	-0.513828
g__Thiomicrospira	KCNH5	-0.538426
g__Thiomicrospira	KCNJ3	-0.53224
g__Thiomicrospira	KIR2DL1	-0.513172
g__Thiomicrospira	KIR2DL3	-0.534898
g__Thiomicrospira	KIR2DS4	-0.537347
g__Thiomicrospira	KIR3DL1	-0.536085
g__Thiomicrospira	KRT72	-0.544606
g__Thiomicrospira	LRRTM4	-0.502548
g__Thiomicrospira	MASP1	-0.514339
g__Thiomicrospira	MT1JP	-0.510154
g__Thiomicrospira	MYH1	-0.525134
g__Thiomicrospira	MYH2	-0.543577
g__Thiomicrospira	MYOC	-0.508643
g__Thiomicrospira	NCR1	-0.515441
g__Thiomicrospira	NMUR1	-0.539559
g__Thiomicrospira	NPY5R	-0.554249
g__Thiomicrospira	NRXN1	-0.517401
g__Thiomicrospira	OR2S2	-0.541557
g__Thiomicrospira	OR2W3	-0.531546
g__Thiomicrospira	OTC	-0.507764
g__Thiomicrospira	P2RX2	-0.510906
g__Thiomicrospira	PADI4	-0.53187
g__Thiomicrospira	PCDH11X	-0.541767
g__Thiomicrospira	PLP1	-0.507316
g__Thiomicrospira	PTPN5	-0.555729
g__Thiomicrospira	RLBP1	-0.500828
g__Thiomicrospira	RTL3	-0.515578
g__Thiomicrospira	RXFP2	-0.520764
g__Thiomicrospira	RXRG	-0.509552
g__Thiomicrospira	SERPINA9	-0.507529
g__Thiomicrospira	SLC22A8	-0.542471
g__Thiomicrospira	SLC25A47	-0.569857
g__Thiomicrospira	SLC6A13	-0.500941
g__Thiomicrospira	SLC7A14	-0.532992
g__Thiomicrospira	SLITRK3	-0.53335
g__Thiomicrospira	SPHKAP	-0.503043
g__Thiomicrospira	SRRM4	-0.507098
g__Thiomicrospira	SSTR4	-0.580141
g__Thiomicrospira	SYN2	-0.506346
g__Thiomicrospira	VIP	-0.500592
g__Beutenbergia	ABCC8	-0.551567
g__Beutenbergia	ADGRG4	-0.538489
g__Beutenbergia	ADRB1	-0.510674
g__Beutenbergia	BSND	-0.548213
g__Beutenbergia	BTNL3	-0.505918
g__Beutenbergia	BTNL8	-0.529306
g__Beutenbergia	CFC1B	-0.513117
g__Beutenbergia	CHRNA4	-0.512034
g__Beutenbergia	CMTM5	-0.507272
g__Beutenbergia	COLEC10	-0.518419
g__Beutenbergia	CYP1A1	-0.505752
g__Beutenbergia	DGKK	-0.529634
g__Beutenbergia	DPP6	-0.53249
g__Beutenbergia	ENTREP2	-0.534014
g__Beutenbergia	FBXO40	-0.513327
g__Beutenbergia	GRID2	-0.511996
g__Beutenbergia	HBZ	-0.513575
g__Beutenbergia	HELT	-0.517658
g__Beutenbergia	KCNH5	-0.502628
g__Beutenbergia	KIR2DL3	-0.51923
g__Beutenbergia	KIR3DL1	-0.52882
g__Beutenbergia	KRT72	-0.51418
g__Beutenbergia	MASP1	-0.500275
g__Beutenbergia	MYH1	-0.523024
g__Beutenbergia	MYH2	-0.529603
g__Beutenbergia	MYL1	-0.527495
g__Beutenbergia	NCR1	-0.509965
g__Beutenbergia	NIPA2P5	-0.507246
g__Beutenbergia	NMUR1	-0.523949
g__Beutenbergia	NPY5R	-0.507786
g__Beutenbergia	NRG3-AS1	-0.535098
g__Beutenbergia	NRXN1	-0.511502
g__Beutenbergia	OR2S2	-0.547554
g__Beutenbergia	OR2W3	-0.526506
g__Beutenbergia	PADI4	-0.506504
g__Beutenbergia	PCDH11X	-0.535767
g__Beutenbergia	PRKAG3	-0.503257
g__Beutenbergia	PTPN5	-0.529743
g__Beutenbergia	RXFP1	-0.517894
g__Beutenbergia	RXRG	-0.517084
g__Beutenbergia	SLC22A8	-0.510349
g__Beutenbergia	SLC25A47	-0.548467
g__Beutenbergia	SLC7A14	-0.511497
g__Beutenbergia	SPHKAP	-0.515367
g__Beutenbergia	SRRM4	-0.533845
g__Beutenbergia	SSTR4	-0.563308
g__Beutenbergia	SYN2	-0.529916
g__Beutenbergia	SYT10	-0.518399
g__Beutenbergia	VIP	-0.514561
g__Bordetella	ACSM2B	0.50613
g__Bordetella	ANGPT4	0.516161
g__Bordetella	APOA1	0.516858
g__Bordetella	APOA5	0.526886
g__Bordetella	CACNA1S	0.539145
g__Bordetella	CDH10	0.523481
g__Bordetella	CMTM5	0.512951
g__Bordetella	COLEC10	0.515718
g__Bordetella	CTNND2	0.541031
g__Bordetella	CYP1A2	0.556099
g__Bordetella	DPP6	0.526564
g__Bordetella	DSCAML1	0.535425
g__Bordetella	ENTREP2	0.565989
g__Bordetella	FRMPD1	0.504662
g__Bordetella	GRID2	0.510842
g__Bordetella	GSTM5	0.505036
g__Bordetella	GUCA2A	0.520261
g__Bordetella	GUCA2B	0.519675
g__Bordetella	IHH	0.516012
g__Bordetella	KIR2DS4	0.529056
g__Bordetella	KIR3DL1	0.512377
g__Bordetella	MYH1	0.532129
g__Bordetella	MYH2	0.517671
g__Bordetella	NPY5R	0.503566
g__Bordetella	NRG3	0.563266
g__Bordetella	OR2W3	0.514516
g__Bordetella	OTC	0.520552
g__Bordetella	RXRG	0.519049
g__Bordetella	SH3GL2	0.517165
g__Bordetella	SIGLEC11	0.522624
g__Bordetella	SLC22A10	0.50601
g__Bordetella	SLC6A13	0.502172
g__Bordetella	SRRM4	0.537286
g__Bordetella	SSTR1	0.507911
g__Bordetella	SSTR4	0.509022
g__Bordetella	ZNF536	0.503313
g__Isoptericola	ACSM2B	-0.504887
g__Isoptericola	ACTN2	-0.500331
g__Isoptericola	ADGRG4	-0.507745
g__Isoptericola	BTNL8	-0.511391
g__Isoptericola	CFC1B	-0.506463
g__Isoptericola	CHRNA4	-0.542857
g__Isoptericola	CMTM5	-0.517393
g__Isoptericola	CYP1A1	-0.5294
g__Isoptericola	DAO	-0.519486
g__Isoptericola	DGKK	-0.553566
g__Isoptericola	ENTREP2	-0.509101
g__Isoptericola	FABP12	-0.528253
g__Isoptericola	FBXO40	-0.508742
g__Isoptericola	GUCA2B	-0.53008
g__Isoptericola	KCNH5	-0.512848
g__Isoptericola	KCNJ3	-0.50514
g__Isoptericola	KIR2DL1	-0.513703
g__Isoptericola	KIR2DS4	-0.509946
g__Isoptericola	KIR3DL1	-0.521114
g__Isoptericola	LPA	-0.52531
g__Isoptericola	MYH1	-0.521654
g__Isoptericola	MYH2	-0.528719
g__Isoptericola	NPY5R	-0.511341
g__Isoptericola	NRG3-AS1	-0.512541
g__Isoptericola	NRXN1	-0.521944
g__Isoptericola	OR2S2	-0.51926
g__Isoptericola	OR2W3	-0.530664
g__Isoptericola	PCDH11X	-0.52261
g__Isoptericola	PRPH	-0.500371
g__Isoptericola	PTPN5	-0.506133
g__Isoptericola	RTL3	-0.500975
g__Isoptericola	SLC22A8	-0.518067
g__Isoptericola	SLC25A47	-0.502946
g__Isoptericola	SLC7A14	-0.515687
g__Isoptericola	SLITRK3	-0.539672
g__Isoptericola	SRRM4	-0.516036
g__Isoptericola	SSTR4	-0.517439
g__Isoptericola	ZNF536	-0.510509
g__Salimicrobium	ADGRA1	0.551218
g__Salimicrobium	ARMH2	0.519825
g__Salimicrobium	C1orf87	0.530767
g__Salimicrobium	C6	0.545372
g__Salimicrobium	CWH43	0.54797
g__Salimicrobium	DSCAML1	0.531406
g__Salimicrobium	FAM181A	0.508913
g__Salimicrobium	GSTA3	0.5423
g__Salimicrobium	SEC14L3	0.531196
g__Salimicrobium	VWA3A	0.530357
g__Sideroxydans	ABCC8	-0.572784
g__Sideroxydans	ACSM2A	-0.515564
g__Sideroxydans	ACSM2B	-0.559729
g__Sideroxydans	ADCYAP1R1	-0.534437
g__Sideroxydans	ADGRG4	-0.565688
g__Sideroxydans	APOA1	-0.503208
g__Sideroxydans	APOA5	-0.509921
g__Sideroxydans	APOC3	-0.503177
g__Sideroxydans	BTNL3	-0.530822
g__Sideroxydans	BTNL8	-0.547628
g__Sideroxydans	C18orf63	-0.501358
g__Sideroxydans	CACNA1S	-0.510129
g__Sideroxydans	CADM2	-0.507899
g__Sideroxydans	CASP12	-0.509444
g__Sideroxydans	CDH19	-0.527167
g__Sideroxydans	CFC1	-0.500456
g__Sideroxydans	CFC1B	-0.518464
g__Sideroxydans	CHRNA4	-0.595669
g__Sideroxydans	CMTM5	-0.570923
g__Sideroxydans	COLEC10	-0.52982
g__Sideroxydans	CYP1A1	-0.528066
g__Sideroxydans	CYP1A2	-0.516969
g__Sideroxydans	DAO	-0.534355
g__Sideroxydans	DGKK	-0.549643
g__Sideroxydans	DPP6	-0.528323
g__Sideroxydans	DSCAML1	-0.516506
g__Sideroxydans	ENTREP2	-0.550376
g__Sideroxydans	FABP12	-0.509018
g__Sideroxydans	FBXO40	-0.536745
g__Sideroxydans	GBA3	-0.500979
g__Sideroxydans	GFRA2	-0.507963
g__Sideroxydans	GHR	-0.504402
g__Sideroxydans	GRID2	-0.516328
g__Sideroxydans	GRIK4	-0.52099
g__Sideroxydans	GSG1L	-0.502805
g__Sideroxydans	GSTM5	-0.559897
g__Sideroxydans	GUCA2B	-0.522836
g__Sideroxydans	HBZ	-0.554639
g__Sideroxydans	HELT	-0.526031
g__Sideroxydans	HPSE2	-0.510524
g__Sideroxydans	INSC	-0.507193
g__Sideroxydans	KCNH5	-0.532517
g__Sideroxydans	KCNJ3	-0.529143
g__Sideroxydans	KIR2DL1	-0.523165
g__Sideroxydans	KIR2DL3	-0.534732
g__Sideroxydans	KIR2DS4	-0.550107
g__Sideroxydans	KIR3DL1	-0.546419
g__Sideroxydans	KRT72	-0.555488
g__Sideroxydans	LPA	-0.500258
g__Sideroxydans	LRRTM4	-0.508312
g__Sideroxydans	MASP1	-0.527376
g__Sideroxydans	MUSK	-0.503512
g__Sideroxydans	MYH1	-0.526965
g__Sideroxydans	MYH2	-0.548124
g__Sideroxydans	MYOC	-0.526108
g__Sideroxydans	NCR1	-0.529311
g__Sideroxydans	NIPA2P5	-0.509873
g__Sideroxydans	NMUR1	-0.542851
g__Sideroxydans	NPY5R	-0.56229
g__Sideroxydans	NRG3	-0.500151
g__Sideroxydans	NRXN1	-0.526166
g__Sideroxydans	OR2S2	-0.542849
g__Sideroxydans	OR2W3	-0.515418
g__Sideroxydans	OTC	-0.512751
g__Sideroxydans	P2RX2	-0.513797
g__Sideroxydans	PADI4	-0.535272
g__Sideroxydans	PCDH11X	-0.547505
g__Sideroxydans	PLP1	-0.509811
g__Sideroxydans	PRPH	-0.51401
g__Sideroxydans	PTH1R	-0.508015
g__Sideroxydans	PTPN5	-0.551563
g__Sideroxydans	RGR	-0.508851
g__Sideroxydans	RTL3	-0.507242
g__Sideroxydans	RXFP1	-0.51506
g__Sideroxydans	RXFP2	-0.511604
g__Sideroxydans	RXRG	-0.526397
g__Sideroxydans	SERPINA9	-0.504311
g__Sideroxydans	SLC22A8	-0.543308
g__Sideroxydans	SLC25A47	-0.563909
g__Sideroxydans	SLC6A13	-0.504243
g__Sideroxydans	SLC7A14	-0.538451
g__Sideroxydans	SLITRK3	-0.531136
g__Sideroxydans	SPHKAP	-0.504243
g__Sideroxydans	SPX	-0.508
g__Sideroxydans	SRRM4	-0.504397
g__Sideroxydans	SSTR4	-0.584639
g__Sideroxydans	SYN2	-0.514342
g__Sideroxydans	SYT10	-0.510396
g__Sideroxydans	VIP	-0.503284
g__Sideroxydans	ZNF536	-0.513807
g__Ancylobacter	ABCC8	-0.516648
g__Ancylobacter	ACTN2	-0.509272
g__Ancylobacter	ADGRG4	-0.511343
g__Ancylobacter	AGXT	-0.515689
g__Ancylobacter	BTNL8	-0.502979
g__Ancylobacter	CHRNA4	-0.517928
g__Ancylobacter	DPP6	-0.53788
g__Ancylobacter	FBXO40	-0.522203
g__Ancylobacter	GPR149	-0.506787
g__Ancylobacter	GSG1L	-0.534475
g__Ancylobacter	MYH2	-0.511652
g__Ancylobacter	NPY5R	-0.510881
g__Ancylobacter	NRG3	-0.516857
g__Ancylobacter	NRG3-AS1	-0.510505
g__Ancylobacter	OR2W3	-0.516228
g__Ancylobacter	P2RX2	-0.504838
g__Ancylobacter	PADI4	-0.502856
g__Ancylobacter	PCDH11X	-0.508212
g__Ancylobacter	PKHD1L1	-0.50624
g__Ancylobacter	PRKAG3	-0.512216
g__Ancylobacter	PTPN5	-0.54447
g__Ancylobacter	RLBP1	-0.565735
g__Ancylobacter	SLC25A47	-0.53598
g__Ancylobacter	SLITRK3	-0.50059
g__Ancylobacter	SPHKAP	-0.520785
g__Ancylobacter	SSTR4	-0.5119
g__Basfia	GUCA2B	-0.506263
g__Sagittula	APOA1	0.502708
g__Sagittula	ARC	0.544213
g__Sagittula	CACNA1S	0.504662
g__Sagittula	CFC1	0.505228
g__Sagittula	DPP6	0.542543
g__Sagittula	GATA5	0.524245
g__Sagittula	GP9	0.546323
g__Sagittula	KIR2DL1	0.501305
g__Sagittula	LYPD2	0.533187
g__Sagittula	MAG	0.512027
g__Sagittula	OR6N1	0.505139
g__Sagittula	WNT3A	0.517941
g__Segniliparus	ABCC8	-0.501895
g__Cobetia	ABCC8	-0.577134
g__Cobetia	ACSM2A	-0.540441
g__Cobetia	ACSM2B	-0.562211
g__Cobetia	ACTN2	-0.521452
g__Cobetia	ADCYAP1R1	-0.557719
g__Cobetia	ADGRG4	-0.560091
g__Cobetia	APOA1	-0.532673
g__Cobetia	APOA5	-0.531094
g__Cobetia	BMPER	-0.516123
g__Cobetia	BSND	-0.510254
g__Cobetia	BTNL3	-0.548125
g__Cobetia	BTNL8	-0.561958
g__Cobetia	C18orf63	-0.508705
g__Cobetia	CACNA1S	-0.525828
g__Cobetia	CADM2	-0.514686
g__Cobetia	CASP12	-0.529396
g__Cobetia	CD300H	-0.506093
g__Cobetia	CDH10	-0.502158
g__Cobetia	CDH19	-0.547301
g__Cobetia	CFC1B	-0.508349
g__Cobetia	CHRNA4	-0.611482
g__Cobetia	CLEC4M	-0.520254
g__Cobetia	CMTM5	-0.594169
g__Cobetia	COLEC10	-0.531731
g__Cobetia	CYP1A1	-0.519913
g__Cobetia	CYP1A2	-0.530885
g__Cobetia	DAO	-0.555399
g__Cobetia	DCC	-0.515858
g__Cobetia	DGKK	-0.580197
g__Cobetia	DPP6	-0.52652
g__Cobetia	DSCAML1	-0.530571
g__Cobetia	ENTREP2	-0.55864
g__Cobetia	ERICH4	-0.521927
g__Cobetia	FABP12	-0.519284
g__Cobetia	FAT3	-0.503795
g__Cobetia	FBXO40	-0.566818
g__Cobetia	FRMPD1	-0.503949
g__Cobetia	GABRA4	-0.502137
g__Cobetia	GBA3	-0.509736
g__Cobetia	GFRA2	-0.519076
g__Cobetia	GHR	-0.514529
g__Cobetia	GRID2	-0.536099
g__Cobetia	GRIK4	-0.537397
g__Cobetia	GSG1L	-0.534284
g__Cobetia	GSTM5	-0.574646
g__Cobetia	GUCA2B	-0.543278
g__Cobetia	GYPB	-0.504863
g__Cobetia	HBZ	-0.561975
g__Cobetia	HELT	-0.525762
g__Cobetia	HPSE2	-0.520027
g__Cobetia	IGSF10	-0.513746
g__Cobetia	INSC	-0.528781
g__Cobetia	KCNH5	-0.552739
g__Cobetia	KCNJ3	-0.554633
g__Cobetia	KIR2DL1	-0.541181
g__Cobetia	KIR2DL3	-0.560429
g__Cobetia	KIR2DS4	-0.56513
g__Cobetia	KIR3DL1	-0.559655
g__Cobetia	KL	-0.511664
g__Cobetia	KRT72	-0.550404
g__Cobetia	LRRTM4	-0.525923
g__Cobetia	MASP1	-0.553337
g__Cobetia	MT1JP	-0.508119
g__Cobetia	MUSK	-0.506923
g__Cobetia	MYH1	-0.516303
g__Cobetia	MYH2	-0.54798
g__Cobetia	MYL1	-0.531748
g__Cobetia	MYOC	-0.540984
g__Cobetia	NCR1	-0.557941
g__Cobetia	NIPA2P5	-0.549952
g__Cobetia	NMUR1	-0.574403
g__Cobetia	NPY5R	-0.561401
g__Cobetia	NRG3	-0.531235
g__Cobetia	NRG3-AS1	-0.522825
g__Cobetia	NRXN1	-0.537118
g__Cobetia	NXF3	-0.509688
g__Cobetia	OR2S2	-0.56683
g__Cobetia	OR2W3	-0.538373
g__Cobetia	OR5P3	-0.509569
g__Cobetia	OTC	-0.531374
g__Cobetia	P2RX2	-0.521237
g__Cobetia	PADI4	-0.552951
g__Cobetia	PCARE	-0.507793
g__Cobetia	PCDH11X	-0.561059
g__Cobetia	PKHD1L1	-0.507798
g__Cobetia	PLP1	-0.516547
g__Cobetia	PRKAG3	-0.518552
g__Cobetia	PRPH	-0.526621
g__Cobetia	PRX	-0.505455
g__Cobetia	PTH1R	-0.530844
g__Cobetia	PTPN5	-0.561688
g__Cobetia	RGR	-0.542991
g__Cobetia	RGS9BP	-0.50527
g__Cobetia	RLBP1	-0.504769
g__Cobetia	RNF182	-0.512428
g__Cobetia	RTL3	-0.516084
g__Cobetia	RXFP1	-0.549863
g__Cobetia	RXFP2	-0.508415
g__Cobetia	RXRG	-0.559645
g__Cobetia	SGCG	-0.513207
g__Cobetia	SLC22A8	-0.582563
g__Cobetia	SLC25A47	-0.566483
g__Cobetia	SLC6A13	-0.538048
g__Cobetia	SLC7A14	-0.550179
g__Cobetia	SLITRK2	-0.517205
g__Cobetia	SLITRK3	-0.541787
g__Cobetia	SPHKAP	-0.514984
g__Cobetia	SPX	-0.535821
g__Cobetia	SSTR4	-0.585342
g__Cobetia	SYN2	-0.52623
g__Cobetia	SYT10	-0.514732
g__Cobetia	SYT4	-0.504482
g__Cobetia	TMCO2	-0.500628
g__Cobetia	TRIM58	-0.500269
g__Cobetia	VIP	-0.527096
g__Cobetia	ZNF536	-0.534095
g__Methylophaga	ABCC8	-0.541919
g__Methylophaga	ACSM2B	-0.501459
g__Methylophaga	ADGRG4	-0.515377
g__Methylophaga	BTNL3	-0.50769
g__Methylophaga	BTNL8	-0.517014
g__Methylophaga	CDH19	-0.508797
g__Methylophaga	CHRNA4	-0.534113
g__Methylophaga	CMTM5	-0.533235
g__Methylophaga	COLEC10	-0.506429
g__Methylophaga	DGKK	-0.516166
g__Methylophaga	ENTREP2	-0.515318
g__Methylophaga	GUCA2B	-0.504879
g__Methylophaga	HBZ	-0.524976
g__Methylophaga	KRT72	-0.529514
g__Methylophaga	MASP1	-0.507181
g__Methylophaga	MYH2	-0.509642
g__Methylophaga	MYOC	-0.501826
g__Methylophaga	NMUR1	-0.50316
g__Methylophaga	NPY5R	-0.520922
g__Methylophaga	OR2S2	-0.515802
g__Methylophaga	PTPN5	-0.517034
g__Methylophaga	SLC22A8	-0.508042
g__Methylophaga	SLC25A47	-0.53776
g__Methylophaga	SSTR4	-0.543841
g__Synechococcus	ATP1A2	0.535336
g__Synechococcus	C14orf180	0.505174
g__Synechococcus	C1QTNF7	0.51298
g__Synechococcus	CCL23	0.537506
g__Synechococcus	CLC	0.57786
g__Synechococcus	FXYD1	0.541616
g__Synechococcus	GATA5	0.518238
g__Synechococcus	GSTM5	0.54894
g__Synechococcus	HBM	0.532718
g__Synechococcus	HMGCLL1	0.50895
g__Synechococcus	HPSE2	0.531228
g__Synechococcus	LCN6	0.513518
g__Synechococcus	MYOC	0.52464
g__Synechococcus	NTRK3	0.50116
g__Synechococcus	PABPN1L	0.508471
g__Synechococcus	PI16	0.520873
g__Synechococcus	PTH1R	0.528453
g__Synechococcus	RSPO1	0.50224
g__Synechococcus	ZNF536	0.519128
g__Oxalobacter	ADGRG4	-0.504838
g__Oxalobacter	CADM2	-0.502805
g__Oxalobacter	CHRNA4	-0.528295
g__Oxalobacter	CMTM5	-0.517684
g__Oxalobacter	DGKK	-0.522645
g__Oxalobacter	ENTREP2	-0.504151
g__Oxalobacter	HBZ	-0.509269
g__Oxalobacter	KRT72	-0.502281
g__Oxalobacter	NPY5R	-0.518015
g__Oxalobacter	SSTR4	-0.519152
g__Actinopolyspora	NRG3-AS1	-0.501435
g__Halobacillus	ABCC8	-0.54176
g__Halobacillus	ACSM2B	-0.518567
g__Halobacillus	ADCYAP1R1	-0.502374
g__Halobacillus	ADGRE1	-0.505604
g__Halobacillus	ADGRG4	-0.50391
g__Halobacillus	APOA5	-0.516805
g__Halobacillus	BTNL3	-0.502824
g__Halobacillus	BTNL8	-0.534759
g__Halobacillus	CDH19	-0.50544
g__Halobacillus	CFC1B	-0.504728
g__Halobacillus	CHRNA4	-0.552948
g__Halobacillus	CMTM5	-0.554079
g__Halobacillus	CYP1A2	-0.500975
g__Halobacillus	DAO	-0.516113
g__Halobacillus	DGKK	-0.537605
g__Halobacillus	ENTREP2	-0.525908
g__Halobacillus	GBA3	-0.514368
g__Halobacillus	GRID2	-0.518843
g__Halobacillus	GSTM5	-0.544552
g__Halobacillus	GUCA2B	-0.554858
g__Halobacillus	HBZ	-0.503513
g__Halobacillus	INSC	-0.500498
g__Halobacillus	KCNH5	-0.502517
g__Halobacillus	KIR2DL3	-0.507847
g__Halobacillus	KIR2DS4	-0.550171
g__Halobacillus	KRT72	-0.510305
g__Halobacillus	MASP1	-0.517962
g__Halobacillus	MYH1	-0.512742
g__Halobacillus	MYH2	-0.516597
g__Halobacillus	MYOC	-0.5219
g__Halobacillus	NMUR1	-0.517838
g__Halobacillus	NPY5R	-0.515989
g__Halobacillus	NRXN1	-0.505065
g__Halobacillus	OR2S2	-0.527495
g__Halobacillus	OTC	-0.505173
g__Halobacillus	PCDH11X	-0.510285
g__Halobacillus	PTPN5	-0.515076
g__Halobacillus	RGR	-0.505229
g__Halobacillus	RXFP1	-0.508133
g__Halobacillus	RXRG	-0.521831
g__Halobacillus	SLC22A8	-0.522962
g__Halobacillus	SLC25A47	-0.522252
g__Halobacillus	SLITRK3	-0.502621
g__Halobacillus	SSTR4	-0.542306
g__Halobacillus	SYN2	-0.511204
g__Halobacillus	ZNF536	-0.522976
g__Oenococcus	AOC4P	0.524473
g__Oenococcus	C10orf67-AS1	0.522789
g__Oenococcus	C8B	0.533787
g__Oenococcus	CACNA1S	0.500517
g__Oenococcus	CD5L	0.53163
g__Oenococcus	CLEC4M	0.51305
g__Oenococcus	CMTM5	0.524077
g__Oenococcus	CNTN6	0.509627
g__Oenococcus	CYP1A2	0.532618
g__Oenococcus	DPP6	0.512259
g__Oenococcus	GARIN4	0.513052
g__Oenococcus	GDF10	0.513874
g__Oenococcus	GPD1	0.542888
g__Oenococcus	HBD	0.524073
g__Oenococcus	HEMGN	0.504812
g__Oenococcus	HTR3C	0.517534
g__Oenococcus	IHH	0.500013
g__Oenococcus	KRT72	0.506899
g__Oenococcus	LINC02929	0.525086
g__Oenococcus	MOGAT1	0.526602
g__Oenococcus	MYO7B	0.515694
g__Oenococcus	NCAPGP2	0.500539
g__Oenococcus	NMUR1	0.502401
g__Oenococcus	OR6K3	0.537903
g__Oenococcus	OR6N1	0.503659
g__Oenococcus	OTC	0.515719
g__Oenococcus	PGM5P4	0.520023
g__Oenococcus	PRX	0.515221
g__Oenococcus	RETN	0.540249
g__Oenococcus	RS1	0.518702
g__Oenococcus	RXRG	0.517196
g__Oenococcus	SH3GL3	0.507543
g__Oenococcus	SIGLEC11	0.523926
g__Oenococcus	SLC22A10	0.507114
g__Oenococcus	SRRM4	0.509552
g__Oenococcus	SSTR4	0.507331
g__Oenococcus	SYN2	0.535838
g__Oenococcus	TNNC1	0.518075
g__Oenococcus	TNR	0.508852
g__Oenococcus	WNT3A	0.506377
g__Oenococcus	WNT7A	0.507197
g__Georgenia	ADIRF	0.507779
g__Georgenia	GRHL3	-0.502611
g__Georgenia	HOXA11	-0.522886
g__Georgenia	HOXA13	-0.554909
g__Georgenia	MUC2	-0.508055
g__Georgenia	PARAL1	0.50057
g__Spiribacter	ABCC8	0.571341
g__Spiribacter	ACSM2A	0.573098
g__Spiribacter	ACSM2B	0.586488
g__Spiribacter	ACTN2	0.506595
g__Spiribacter	ADGRA1	0.576065
g__Spiribacter	ADGRE1	0.502128
g__Spiribacter	ADGRG4	0.575215
g__Spiribacter	AGXT	0.523571
g__Spiribacter	ANGPT4	0.512431
g__Spiribacter	ANGPTL7	0.50351
g__Spiribacter	ARSH	0.511832
g__Spiribacter	BLACAT1	-0.528264
g__Spiribacter	BSND	0.55536
g__Spiribacter	BTNL3	0.504988
g__Spiribacter	BTNL8	0.524449
g__Spiribacter	CACNA1S	0.524951
g__Spiribacter	CCDC185	0.570604
g__Spiribacter	CD300H	0.50691
g__Spiribacter	CD5L	0.508449
g__Spiribacter	CFC1	0.586391
g__Spiribacter	CFC1B	0.596527
g__Spiribacter	CHRNA2	0.502521
g__Spiribacter	CLDN6	0.500423
g__Spiribacter	CLEC4M	0.524464
g__Spiribacter	CMTM5	0.531533
g__Spiribacter	COLEC10	0.507408
g__Spiribacter	CTNND2	0.515742
g__Spiribacter	CWH43	0.526236
g__Spiribacter	CYP1A1	0.544685
g__Spiribacter	CYP1A2	0.578212
g__Spiribacter	DAO	0.529587
g__Spiribacter	DGKK	0.566001
g__Spiribacter	DPP6	0.561565
g__Spiribacter	DSCAML1	0.606979
g__Spiribacter	EDN3	0.527725
g__Spiribacter	ENTREP2	0.529186
g__Spiribacter	FBXO40	0.584381
g__Spiribacter	FREM3	0.518087
g__Spiribacter	FRMPD1	0.548658
g__Spiribacter	GABRA4	0.555488
g__Spiribacter	GLP2R	0.510762
g__Spiribacter	GPR149	0.52193
g__Spiribacter	GRID2	0.573956
g__Spiribacter	GRIK4	0.53244
g__Spiribacter	GSG1L	0.507891
g__Spiribacter	GSTM5	0.538772
g__Spiribacter	GUCA2A	0.558585
g__Spiribacter	GUCA2B	0.585859
g__Spiribacter	GYPB	0.518894
g__Spiribacter	HBD	0.519574
g__Spiribacter	HBM	0.502671
g__Spiribacter	HBZ	0.525204
g__Spiribacter	HELT	0.521536
g__Spiribacter	HEMGN	0.5119
g__Spiribacter	ITLN1	0.572942
g__Spiribacter	KCNA4	0.523762
g__Spiribacter	KCNH5	0.540316
g__Spiribacter	KCNJ16	0.526303
g__Spiribacter	KCNJ3	0.51831
g__Spiribacter	KIR2DL1	0.527776
g__Spiribacter	KIR2DL3	0.55464
g__Spiribacter	KIR2DS4	0.578071
g__Spiribacter	KIR3DL1	0.525536
g__Spiribacter	KRT72	0.541082
g__Spiribacter	KRT73	0.5073
g__Spiribacter	LANCL1-AS1	-0.505156
g__Spiribacter	LPA	0.540186
g__Spiribacter	LYPD2	0.50637
g__Spiribacter	MAPK4	0.525604
g__Spiribacter	MASP1	0.517117
g__Spiribacter	MT1JP	0.502353
g__Spiribacter	MUC2	0.567362
g__Spiribacter	MUC3A	0.50883
g__Spiribacter	MYH1	0.539494
g__Spiribacter	MYL1	0.523192
g__Spiribacter	MYOC	0.540217
g__Spiribacter	NMUR1	0.55885
g__Spiribacter	NPY5R	0.512558
g__Spiribacter	NRG3	0.530885
g__Spiribacter	NRG3-AS1	0.570614
g__Spiribacter	NRXN1	0.551788
g__Spiribacter	OR2S2	0.617472
g__Spiribacter	OR2W3	0.573146
g__Spiribacter	OR5P3	0.527949
g__Spiribacter	OR6K3	0.54395
g__Spiribacter	OR6N1	0.511986
g__Spiribacter	P2RX2	0.501859
g__Spiribacter	PABPN1L	0.523035
g__Spiribacter	PADI4	0.534322
g__Spiribacter	PCDH11X	0.504763
g__Spiribacter	PCK1	0.536325
g__Spiribacter	PDZRN4	0.513337
g__Spiribacter	PLAC1	0.500908
g__Spiribacter	PLP1	0.527929
g__Spiribacter	PRPH	0.528387
g__Spiribacter	PTPN5	0.506769
g__Spiribacter	RGR	0.511033
g__Spiribacter	RHBG	0.505364
g__Spiribacter	RLBP1	0.545852
g__Spiribacter	RTL3	0.530032
g__Spiribacter	RXFP2	0.53188
g__Spiribacter	RXRG	0.528658
g__Spiribacter	SALL1	0.503216
g__Spiribacter	SERPINA9	0.508945
g__Spiribacter	SIGLEC11	0.521773
g__Spiribacter	SLC22A10	0.501406
g__Spiribacter	SLC22A8	0.540707
g__Spiribacter	SLC25A47	0.559281
g__Spiribacter	SLC6A13	0.531475
g__Spiribacter	SLC7A14	0.565729
g__Spiribacter	SLITRK2	0.515245
g__Spiribacter	SLITRK3	0.586881
g__Spiribacter	SPHKAP	0.557165
g__Spiribacter	SRRM4	0.528207
g__Spiribacter	SSTR4	0.534208
g__Spiribacter	SYN2	0.509709
g__Spiribacter	SYNGR4	0.521712
g__Spiribacter	SYT10	0.539658
g__Spiribacter	SYT4	0.522395
g__Spiribacter	TRIM54	0.530726
g__Spiribacter	TRIM58	0.515041
g__Spiribacter	VIT	0.545939
g__Spiribacter	ZNF536	0.547622
g__Terribacillus	ABCC8	-0.531464
g__Terribacillus	ACSM2B	-0.508832
g__Terribacillus	BTNL8	-0.503279
g__Terribacillus	CHRNA4	-0.557843
g__Terribacillus	CMTM5	-0.533189
g__Terribacillus	DAO	-0.510034
g__Terribacillus	ENTREP2	-0.50825
g__Terribacillus	GSTM5	-0.513022
g__Terribacillus	GUCA2B	-0.501714
g__Terribacillus	HBZ	-0.509477
g__Terribacillus	KIR2DS4	-0.505928
g__Terribacillus	KRT72	-0.501601
g__Terribacillus	NMUR1	-0.501612
g__Terribacillus	NPY5R	-0.52061
g__Terribacillus	PADI4	-0.511289
g__Terribacillus	SERPINA9	-0.509248
g__Terribacillus	SLC22A8	-0.503631
g__Terribacillus	SLC25A47	-0.526917
g__Terribacillus	SSTR4	-0.527626
g__Neomicrococcus	ABCC8	-0.521555
g__Neomicrococcus	ACSM2B	-0.519462
g__Neomicrococcus	ADGRG4	-0.51679
g__Neomicrococcus	CHRNA4	-0.543097
g__Neomicrococcus	CMTM5	-0.520781
g__Neomicrococcus	GSTM5	-0.511005
g__Neomicrococcus	GUCA2B	-0.500816
g__Neomicrococcus	KRT72	-0.507942
g__Neomicrococcus	MYOC	-0.504518
g__Neomicrococcus	NPY5R	-0.513983
g__Neomicrococcus	SSTR4	-0.519444
g__Acidiphilium	ABCC8	-0.583877
g__Acidiphilium	ACSM2A	-0.528701
g__Acidiphilium	ACSM2B	-0.571624
g__Acidiphilium	ACTN2	-0.506643
g__Acidiphilium	ADCYAP1R1	-0.541506
g__Acidiphilium	ADGRG4	-0.580484
g__Acidiphilium	APOA1	-0.513727
g__Acidiphilium	APOA5	-0.520401
g__Acidiphilium	APOC3	-0.50825
g__Acidiphilium	BSND	-0.510032
g__Acidiphilium	BTNL3	-0.537452
g__Acidiphilium	BTNL8	-0.552475
g__Acidiphilium	C18orf63	-0.511139
g__Acidiphilium	CACNA1S	-0.520039
g__Acidiphilium	CADM2	-0.507367
g__Acidiphilium	CASP12	-0.523133
g__Acidiphilium	CDH19	-0.526534
g__Acidiphilium	CFC1	-0.50286
g__Acidiphilium	CFC1B	-0.521222
g__Acidiphilium	CHRNA4	-0.610406
g__Acidiphilium	CMTM5	-0.575501
g__Acidiphilium	COLEC10	-0.537166
g__Acidiphilium	CYP1A1	-0.535667
g__Acidiphilium	CYP1A2	-0.519555
g__Acidiphilium	DAO	-0.537318
g__Acidiphilium	DCC	-0.501471
g__Acidiphilium	DGKK	-0.558575
g__Acidiphilium	DPP6	-0.532201
g__Acidiphilium	DSCAML1	-0.528133
g__Acidiphilium	ENTREP2	-0.556221
g__Acidiphilium	ERICH4	-0.500446
g__Acidiphilium	FABP12	-0.522733
g__Acidiphilium	FBXO40	-0.55225
g__Acidiphilium	FRMPD1	-0.515284
g__Acidiphilium	GBA3	-0.510213
g__Acidiphilium	GFRA2	-0.512908
g__Acidiphilium	GHR	-0.501288
g__Acidiphilium	GRID2	-0.525946
g__Acidiphilium	GRIK4	-0.532872
g__Acidiphilium	GSG1L	-0.508168
g__Acidiphilium	GSTM5	-0.568173
g__Acidiphilium	GUCA2B	-0.519899
g__Acidiphilium	HBZ	-0.559168
g__Acidiphilium	HELT	-0.535874
g__Acidiphilium	HPSE2	-0.52033
g__Acidiphilium	INSC	-0.517131
g__Acidiphilium	KCNH5	-0.542695
g__Acidiphilium	KCNJ3	-0.54296
g__Acidiphilium	KIR2DL1	-0.534666
g__Acidiphilium	KIR2DL3	-0.547971
g__Acidiphilium	KIR2DS4	-0.562099
g__Acidiphilium	KIR3DL1	-0.556995
g__Acidiphilium	KRT72	-0.561429
g__Acidiphilium	LPA	-0.514973
g__Acidiphilium	LRRTM4	-0.522105
g__Acidiphilium	MASP1	-0.529263
g__Acidiphilium	MUSK	-0.505214
g__Acidiphilium	MYH1	-0.538159
g__Acidiphilium	MYH2	-0.557816
g__Acidiphilium	MYL1	-0.503091
g__Acidiphilium	MYOC	-0.524457
g__Acidiphilium	NCR1	-0.536974
g__Acidiphilium	NIPA2P5	-0.514725
g__Acidiphilium	NMUR1	-0.550966
g__Acidiphilium	NPY5R	-0.572401
g__Acidiphilium	NRG3	-0.508971
g__Acidiphilium	NRXN1	-0.529904
g__Acidiphilium	OR2S2	-0.554507
g__Acidiphilium	OR2W3	-0.52493
g__Acidiphilium	OTC	-0.519613
g__Acidiphilium	P2RX2	-0.525218
g__Acidiphilium	PABPN1L	-0.501437
g__Acidiphilium	PADI4	-0.542378
g__Acidiphilium	PCARE	-0.505522
g__Acidiphilium	PCDH11X	-0.559374
g__Acidiphilium	PDZRN4	-0.503755
g__Acidiphilium	PLP1	-0.513814
g__Acidiphilium	PRKAG3	-0.511543
g__Acidiphilium	PRPH	-0.520087
g__Acidiphilium	PTH1R	-0.508191
g__Acidiphilium	PTPN5	-0.559186
g__Acidiphilium	RGR	-0.516248
g__Acidiphilium	RNF182	-0.500915
g__Acidiphilium	RTL3	-0.52176
g__Acidiphilium	RXFP1	-0.519596
g__Acidiphilium	RXFP2	-0.5213
g__Acidiphilium	RXRG	-0.531362
g__Acidiphilium	SERPINA9	-0.505699
g__Acidiphilium	SLC22A8	-0.554165
g__Acidiphilium	SLC25A47	-0.57602
g__Acidiphilium	SLC6A13	-0.519083
g__Acidiphilium	SLC7A14	-0.549773
g__Acidiphilium	SLITRK3	-0.545314
g__Acidiphilium	SPHKAP	-0.513942
g__Acidiphilium	SPX	-0.516491
g__Acidiphilium	SRRM4	-0.511949
g__Acidiphilium	SSTR4	-0.594219
g__Acidiphilium	SYN2	-0.520319
g__Acidiphilium	SYT10	-0.515947
g__Acidiphilium	SYT4	-0.50154
g__Acidiphilium	TMCO2	-0.502264
g__Acidiphilium	VIP	-0.506234
g__Acidiphilium	ZNF536	-0.521738
g__Plantibacter	ABCC8	-0.583957
g__Plantibacter	ACSM2A	-0.529102
g__Plantibacter	ACSM2B	-0.57211
g__Plantibacter	ACTN2	-0.507136
g__Plantibacter	ADCYAP1R1	-0.541797
g__Plantibacter	ADGRG4	-0.580864
g__Plantibacter	APOA1	-0.513709
g__Plantibacter	APOA5	-0.520427
g__Plantibacter	APOC3	-0.50842
g__Plantibacter	BSND	-0.510244
g__Plantibacter	BTNL3	-0.537815
g__Plantibacter	BTNL8	-0.552731
g__Plantibacter	C18orf63	-0.51077
g__Plantibacter	CACNA1S	-0.520365
g__Plantibacter	CADM2	-0.507504
g__Plantibacter	CASP12	-0.523605
g__Plantibacter	CDH19	-0.52662
g__Plantibacter	CFC1	-0.503004
g__Plantibacter	CFC1B	-0.521315
g__Plantibacter	CHRNA4	-0.610666
g__Plantibacter	CMTM5	-0.575658
g__Plantibacter	COLEC10	-0.537473
g__Plantibacter	CYP1A1	-0.53574
g__Plantibacter	CYP1A2	-0.519496
g__Plantibacter	DAO	-0.537193
g__Plantibacter	DCC	-0.501732
g__Plantibacter	DGKK	-0.558754
g__Plantibacter	DPP6	-0.532568
g__Plantibacter	DSCAML1	-0.528237
g__Plantibacter	ENTREP2	-0.55644
g__Plantibacter	ERICH4	-0.500396
g__Plantibacter	FABP12	-0.522959
g__Plantibacter	FBXO40	-0.55262
g__Plantibacter	FRMPD1	-0.515597
g__Plantibacter	GBA3	-0.510746
g__Plantibacter	GFRA2	-0.513178
g__Plantibacter	GHR	-0.5014
g__Plantibacter	GRID2	-0.526072
g__Plantibacter	GRIK4	-0.533371
g__Plantibacter	GSG1L	-0.508331
g__Plantibacter	GSTM5	-0.568317
g__Plantibacter	GUCA2B	-0.519848
g__Plantibacter	HBZ	-0.559473
g__Plantibacter	HELT	-0.535976
g__Plantibacter	HPSE2	-0.520604
g__Plantibacter	INSC	-0.517465
g__Plantibacter	KCNH5	-0.543072
g__Plantibacter	KCNJ3	-0.543257
g__Plantibacter	KIR2DL1	-0.534937
g__Plantibacter	KIR2DL3	-0.548062
g__Plantibacter	KIR2DS4	-0.562352
g__Plantibacter	KIR3DL1	-0.557053
g__Plantibacter	KRT72	-0.561654
g__Plantibacter	LPA	-0.515517
g__Plantibacter	LRRTM4	-0.522671
g__Plantibacter	MASP1	-0.529311
g__Plantibacter	MUSK	-0.505357
g__Plantibacter	MYH1	-0.53839
g__Plantibacter	MYH2	-0.558117
g__Plantibacter	MYL1	-0.503006
g__Plantibacter	MYOC	-0.524559
g__Plantibacter	NCR1	-0.537424
g__Plantibacter	NIPA2P5	-0.515166
g__Plantibacter	NMUR1	-0.551383
g__Plantibacter	NPY5R	-0.572613
g__Plantibacter	NRG3	-0.50922
g__Plantibacter	NRXN1	-0.529908
g__Plantibacter	OR2S2	-0.554647
g__Plantibacter	OR2W3	-0.525173
g__Plantibacter	OTC	-0.519721
g__Plantibacter	P2RX2	-0.525707
g__Plantibacter	PABPN1L	-0.501844
g__Plantibacter	PADI4	-0.542576
g__Plantibacter	PCARE	-0.5057
g__Plantibacter	PCDH11X	-0.559856
g__Plantibacter	PDZRN4	-0.504278
g__Plantibacter	PLP1	-0.514208
g__Plantibacter	PRKAG3	-0.512055
g__Plantibacter	PRPH	-0.520314
g__Plantibacter	PTH1R	-0.508318
g__Plantibacter	PTPN5	-0.55945
g__Plantibacter	RGR	-0.516484
g__Plantibacter	RNF182	-0.501424
g__Plantibacter	RTL3	-0.522484
g__Plantibacter	RXFP1	-0.519721
g__Plantibacter	RXFP2	-0.521028
g__Plantibacter	RXRG	-0.531566
g__Plantibacter	SERPINA9	-0.505745
g__Plantibacter	SLC22A8	-0.554379
g__Plantibacter	SLC25A47	-0.576127
g__Plantibacter	SLC6A13	-0.519455
g__Plantibacter	SLC7A14	-0.550188
g__Plantibacter	SLITRK3	-0.545782
g__Plantibacter	SPHKAP	-0.514216
g__Plantibacter	SPX	-0.51682
g__Plantibacter	SRRM4	-0.512133
g__Plantibacter	SSTR4	-0.594756
g__Plantibacter	SYN2	-0.520618
g__Plantibacter	SYT10	-0.516188
g__Plantibacter	SYT4	-0.501257
g__Plantibacter	TMCO2	-0.502466
g__Plantibacter	VIP	-0.506284
g__Plantibacter	ZNF536	-0.522125
g__Desulfarculus	CDC25C	-0.522411
g__Desulfarculus	EXO1	-0.504869
g__Desulfarculus	GABRQ	-0.511449
g__Desulfarculus	HJURP	-0.508075
g__Desulfarculus	RDM1	-0.527615
g__Gardnerella	PLAC1	-0.503812
g__Tetragenococcus	BMPER	-0.50918
g__Tetragenococcus	PADI4	-0.507735
g__Arthrospira	ABCC8	-0.553802
g__Arthrospira	ACSM2A	-0.506506
g__Arthrospira	ACSM2B	-0.553713
g__Arthrospira	ADCYAP1R1	-0.521044
g__Arthrospira	ADGRG4	-0.550097
g__Arthrospira	BTNL3	-0.50547
g__Arthrospira	BTNL8	-0.529409
g__Arthrospira	CDH19	-0.50018
g__Arthrospira	CHRNA4	-0.58391
g__Arthrospira	CLEC4M	-0.5056
g__Arthrospira	CMTM5	-0.542955
g__Arthrospira	COLEC10	-0.508095
g__Arthrospira	CYP1A1	-0.506343
g__Arthrospira	CYP1A2	-0.502935
g__Arthrospira	DGKK	-0.53671
g__Arthrospira	DPP6	-0.517489
g__Arthrospira	DSCAML1	-0.512845
g__Arthrospira	ENTREP2	-0.541882
g__Arthrospira	FBXO40	-0.519041
g__Arthrospira	GFRA2	-0.503047
g__Arthrospira	GRIK4	-0.502069
g__Arthrospira	GSTM5	-0.54818
g__Arthrospira	GUCA2B	-0.513244
g__Arthrospira	HBZ	-0.552545
g__Arthrospira	HELT	-0.515125
g__Arthrospira	INSC	-0.507972
g__Arthrospira	KCNH5	-0.538065
g__Arthrospira	KCNJ3	-0.509478
g__Arthrospira	KIR2DL1	-0.502347
g__Arthrospira	KIR2DL3	-0.525475
g__Arthrospira	KIR2DS4	-0.536787
g__Arthrospira	KIR3DL1	-0.533931
g__Arthrospira	KRT72	-0.553016
g__Arthrospira	MASP1	-0.524308
g__Arthrospira	MYH1	-0.521489
g__Arthrospira	MYH2	-0.53468
g__Arthrospira	NCR1	-0.516813
g__Arthrospira	NIPA2P5	-0.508798
g__Arthrospira	NMUR1	-0.520604
g__Arthrospira	NPY5R	-0.544488
g__Arthrospira	NRXN1	-0.504904
g__Arthrospira	OR2S2	-0.534052
g__Arthrospira	OR2W3	-0.525687
g__Arthrospira	PADI4	-0.51818
g__Arthrospira	PCDH11X	-0.521719
g__Arthrospira	PTPN5	-0.541626
g__Arthrospira	RGR	-0.506742
g__Arthrospira	RTL3	-0.52855
g__Arthrospira	RXFP2	-0.546006
g__Arthrospira	RXRG	-0.511402
g__Arthrospira	SLC22A8	-0.54276
g__Arthrospira	SLC25A47	-0.552428
g__Arthrospira	SLC7A14	-0.524288
g__Arthrospira	SLITRK3	-0.528691
g__Arthrospira	SSTR4	-0.576161
g__Arthrospira	TMCO2	-0.506648
g__Aeromonas	ANGPT4	0.522101
g__Aeromonas	CAMP	0.50357
g__Aeromonas	CCL23	0.526596
g__Aeromonas	DAO	0.548817
g__Aeromonas	FOLR3	0.509261
g__Aeromonas	GFRA2	0.513563
g__Aeromonas	LINC00511	-0.535426
g__Aeromonas	LINC02929	0.511436
g__Aeromonas	SIGLEC11	0.522514
g__Kangiella	ABCC8	-0.590118
g__Kangiella	ACSM2A	-0.539927
g__Kangiella	ACSM2B	-0.58166
g__Kangiella	ACTN2	-0.516699
g__Kangiella	ADCYAP1R1	-0.54672
g__Kangiella	ADGRG4	-0.590635
g__Kangiella	AGXT	-0.503359
g__Kangiella	APOA1	-0.52287
g__Kangiella	APOA5	-0.530147
g__Kangiella	APOC3	-0.514283
g__Kangiella	BSND	-0.518628
g__Kangiella	BTNL3	-0.541776
g__Kangiella	BTNL8	-0.554572
g__Kangiella	C18orf63	-0.516682
g__Kangiella	CACNA1S	-0.530637
g__Kangiella	CADM2	-0.504566
g__Kangiella	CASP12	-0.534254
g__Kangiella	CDH19	-0.524773
g__Kangiella	CFC1	-0.506172
g__Kangiella	CFC1B	-0.524404
g__Kangiella	CHRNA4	-0.619986
g__Kangiella	CMTM5	-0.580684
g__Kangiella	COLEC10	-0.544257
g__Kangiella	CYP1A1	-0.540138
g__Kangiella	CYP1A2	-0.521992
g__Kangiella	DAO	-0.540198
g__Kangiella	DCC	-0.506055
g__Kangiella	DGKK	-0.566063
g__Kangiella	DNASE2B	-0.506718
g__Kangiella	DPP6	-0.537503
g__Kangiella	DSCAML1	-0.537254
g__Kangiella	ENTREP2	-0.562087
g__Kangiella	ERICH4	-0.503077
g__Kangiella	FABP12	-0.53252
g__Kangiella	FAT3	-0.505282
g__Kangiella	FBXO40	-0.563704
g__Kangiella	FRMPD1	-0.52781
g__Kangiella	GABRA4	-0.506952
g__Kangiella	GARIN4	-0.504048
g__Kangiella	GBA3	-0.517483
g__Kangiella	GFRA2	-0.517297
g__Kangiella	GRID2	-0.534106
g__Kangiella	GRIK4	-0.541731
g__Kangiella	GSG1L	-0.511382
g__Kangiella	GSTM5	-0.573841
g__Kangiella	GUCA2B	-0.517991
g__Kangiella	HBZ	-0.56289
g__Kangiella	HELT	-0.542389
g__Kangiella	HPSE2	-0.52839
g__Kangiella	INSC	-0.52477
g__Kangiella	KCNH5	-0.549919
g__Kangiella	KCNJ3	-0.553777
g__Kangiella	KIR2DL1	-0.54328
g__Kangiella	KIR2DL3	-0.557715
g__Kangiella	KIR2DS4	-0.573128
g__Kangiella	KIR3DL1	-0.565322
g__Kangiella	KRT72	-0.566801
g__Kangiella	LPA	-0.528166
g__Kangiella	LRRTM4	-0.533223
g__Kangiella	MASP1	-0.530102
g__Kangiella	MUC2	-0.503296
g__Kangiella	MUSK	-0.505778
g__Kangiella	MYH1	-0.547994
g__Kangiella	MYH2	-0.56525
g__Kangiella	MYL1	-0.503819
g__Kangiella	MYOC	-0.523232
g__Kangiella	NCR1	-0.542744
g__Kangiella	NIPA2P5	-0.516655
g__Kangiella	NMUR1	-0.557727
g__Kangiella	NPY5R	-0.581368
g__Kangiella	NRG3	-0.516349
g__Kangiella	NRXN1	-0.534117
g__Kangiella	OR2S2	-0.563307
g__Kangiella	OR2W3	-0.532635
g__Kangiella	OR6K3	-0.505921
g__Kangiella	OTC	-0.524862
g__Kangiella	P2RX2	-0.53441
g__Kangiella	PABPN1L	-0.50569
g__Kangiella	PADI4	-0.546938
g__Kangiella	PCARE	-0.518817
g__Kangiella	PCDH11X	-0.570213
g__Kangiella	PCDH15	-0.505072
g__Kangiella	PDZRN4	-0.514465
g__Kangiella	PLP1	-0.517128
g__Kangiella	PRKAG3	-0.521794
g__Kangiella	PRPH	-0.527694
g__Kangiella	PTH1R	-0.508774
g__Kangiella	PTPN5	-0.563381
g__Kangiella	RGR	-0.521035
g__Kangiella	RLBP1	-0.501003
g__Kangiella	RNF182	-0.50687
g__Kangiella	RTL3	-0.535326
g__Kangiella	RXFP1	-0.52297
g__Kangiella	RXFP2	-0.526696
g__Kangiella	RXRG	-0.537114
g__Kangiella	SERPINA9	-0.50596
g__Kangiella	SLC22A8	-0.562829
g__Kangiella	SLC25A47	-0.586406
g__Kangiella	SLC6A13	-0.530711
g__Kangiella	SLC7A14	-0.558785
g__Kangiella	SLITRK3	-0.557703
g__Kangiella	SPHKAP	-0.521807
g__Kangiella	SPX	-0.52417
g__Kangiella	SRRM4	-0.519804
g__Kangiella	SSTR4	-0.602862
g__Kangiella	SYN2	-0.525369
g__Kangiella	SYT10	-0.521015
g__Kangiella	SYT4	-0.501051
g__Kangiella	TMCO2	-0.509712
g__Kangiella	TRAPPC3L	-0.504613
g__Kangiella	VIP	-0.507822
g__Kangiella	ZNF536	-0.528701
g__Dyadobacter	LINC00032	0.537233
g__Prosthecochloris	ABCC8	-0.535235
g__Prosthecochloris	ACSM2B	-0.502484
g__Prosthecochloris	ADCYAP1R1	-0.507522
g__Prosthecochloris	ADGRG4	-0.515134
g__Prosthecochloris	BTNL3	-0.505465
g__Prosthecochloris	BTNL8	-0.511012
g__Prosthecochloris	CHRNA4	-0.573053
g__Prosthecochloris	CMTM5	-0.535753
g__Prosthecochloris	CYP1A1	-0.51674
g__Prosthecochloris	DGKK	-0.527721
g__Prosthecochloris	ENTREP2	-0.515346
g__Prosthecochloris	FBXO40	-0.507843
g__Prosthecochloris	GSTM5	-0.50687
g__Prosthecochloris	HBZ	-0.521796
g__Prosthecochloris	HELT	-0.536732
g__Prosthecochloris	KCNH5	-0.538126
g__Prosthecochloris	KCNJ3	-0.528468
g__Prosthecochloris	KIR2DL3	-0.520122
g__Prosthecochloris	KIR2DS4	-0.524381
g__Prosthecochloris	KIR3DL1	-0.5049
g__Prosthecochloris	KRT72	-0.552849
g__Prosthecochloris	LRRTM4	-0.508673
g__Prosthecochloris	MASP1	-0.502375
g__Prosthecochloris	MYH2	-0.518724
g__Prosthecochloris	NIPA2P5	-0.507484
g__Prosthecochloris	NMUR1	-0.519984
g__Prosthecochloris	NPY5R	-0.525836
g__Prosthecochloris	NRXN1	-0.509163
g__Prosthecochloris	OR2S2	-0.532058
g__Prosthecochloris	PADI4	-0.505373
g__Prosthecochloris	PCDH11X	-0.524364
g__Prosthecochloris	PTPN5	-0.551909
g__Prosthecochloris	SLC22A8	-0.554114
g__Prosthecochloris	SLC25A47	-0.542522
g__Prosthecochloris	SLC7A14	-0.520022
g__Prosthecochloris	SSTR4	-0.563154
g__Beijerinckia	ABCC8	-0.565899
g__Beijerinckia	ACSM2A	-0.521807
g__Beijerinckia	ACSM2B	-0.573519
g__Beijerinckia	ACTN2	-0.518232
g__Beijerinckia	ADGRG4	-0.57022
g__Beijerinckia	AGXT	-0.509688
g__Beijerinckia	APOA5	-0.528959
g__Beijerinckia	APOC3	-0.521321
g__Beijerinckia	BTNL8	-0.534288
g__Beijerinckia	C18orf63	-0.509368
g__Beijerinckia	CACNA1S	-0.515585
g__Beijerinckia	CADM2	-0.510947
g__Beijerinckia	CASP12	-0.517708
g__Beijerinckia	CFC1	-0.519707
g__Beijerinckia	CFC1B	-0.535527
g__Beijerinckia	CHRNA4	-0.611448
g__Beijerinckia	CMTM5	-0.542481
g__Beijerinckia	COLEC10	-0.504802
g__Beijerinckia	CYP1A1	-0.555917
g__Beijerinckia	CYP1A2	-0.512369
g__Beijerinckia	DAO	-0.54351
g__Beijerinckia	DCC	-0.504822
g__Beijerinckia	DGKK	-0.545974
g__Beijerinckia	DPP6	-0.549734
g__Beijerinckia	DSCAML1	-0.52411
g__Beijerinckia	ENTREP2	-0.541004
g__Beijerinckia	FABP12	-0.516683
g__Beijerinckia	FAT3	-0.500994
g__Beijerinckia	FBXO40	-0.561026
g__Beijerinckia	FRMPD1	-0.515042
g__Beijerinckia	GABRA4	-0.509443
g__Beijerinckia	GFRA2	-0.502585
g__Beijerinckia	GLP2R	-0.50205
g__Beijerinckia	GP9	-0.507622
g__Beijerinckia	GRID2	-0.518163
g__Beijerinckia	GRIK4	-0.53236
g__Beijerinckia	GSG1L	-0.528565
g__Beijerinckia	GSTM5	-0.539841
g__Beijerinckia	GUCA2B	-0.509515
g__Beijerinckia	HBZ	-0.538693
g__Beijerinckia	HELT	-0.521872
g__Beijerinckia	HPSE2	-0.502894
g__Beijerinckia	INSC	-0.500716
g__Beijerinckia	KCNH5	-0.561021
g__Beijerinckia	KCNJ3	-0.507912
g__Beijerinckia	KIR2DL1	-0.538841
g__Beijerinckia	KIR2DL3	-0.539155
g__Beijerinckia	KIR2DS4	-0.554322
g__Beijerinckia	KIR3DL1	-0.567332
g__Beijerinckia	KRT72	-0.552425
g__Beijerinckia	LPA	-0.531689
g__Beijerinckia	LRRTM4	-0.512064
g__Beijerinckia	MT1JP	-0.513419
g__Beijerinckia	MUC2	-0.507574
g__Beijerinckia	MYH1	-0.559425
g__Beijerinckia	MYH2	-0.574828
g__Beijerinckia	MYL1	-0.500231
g__Beijerinckia	NCR1	-0.51471
g__Beijerinckia	NIPA2P5	-0.515183
[truncated: 172 more rows]

## Sheet: Lymhoma
genus	gene	r-value
g__Hathewaya	RNU1.2	-0.533392
g__Hathewaya	RNU1.4	-0.540279
g__Hathewaya	RNU1.1	-0.533987
g__Hathewaya	RNU1.3	-0.538767
g__Hathewaya	RN7SKP255	-0.532929
g__Candidatus Koribacter	TNC	-0.515391
g__Candidatus Koribacter	ANLN	-0.50121
g__Bdellovibrio	NFKB1	-0.522028
g__Borreliella	RNA5S13	-0.533824
g__Borreliella	RNA5S1	-0.52595
g__Borreliella	RNA5S7	-0.514004
g__Borreliella	RNA5S8	-0.518766
g__Borreliella	RNA5S15	-0.507385
g__Borreliella	RNA5S11	-0.508096
g__Borreliella	RNA5S5	-0.506102
g__Borreliella	RNA5S17	-0.504439
g__Borreliella	RNA5S12	-0.513418
g__Borreliella	RNA5S14	-0.520553
g__Borreliella	RNA5S6	-0.513701
g__Borreliella	RNA5S10	-0.521743
g__Borreliella	RNA5S2	-0.51251
g__Borreliella	RNA5S16	-0.509872
g__Borreliella	RNA5S4	-0.527194
g__Borreliella	RNA5S3	-0.517873
g__Hyphomicrobium	CDK1	-0.502266
g__Porphyrobacter	SNORD118	-0.5094
g__Porphyrobacter	RN7SL3	-0.519512
g__Porphyrobacter	RN7SL1	-0.505781
g__Altererythrobacter	CDK1	-0.508553
g__Variovorax	LMO7	-0.504159
g__Ralstonia	SGPP2	-0.505673
g__Ralstonia	LMO7	-0.54132
g__Simplicispira	NFKB1	-0.50434
g__Agrobacterium	LMO7	-0.508236
g__Agrobacterium	NFKB1	-0.507701

## Sheet: Thyroid cancer
genus	gene	r-value
g__Georgenia	FOSB	0.514898
g__Histophilus	RNVU1.2	0.565052
g__Mycobacterium	CACNA2D1	-0.525635
g__Mycobacterium	CSRNP3	-0.531298
g__Mycobacterium	EDNRB	-0.500301
g__Mycobacterium	GNG11	-0.508596
g__Mycobacterium	LMO3	-0.511936
g__Mycobacterium	MIR3648.1	0.67795
g__Mycobacterium	MIR3648.2	0.704825
g__Mycobacterium	PLOD2	-0.536211
g__Mycobacterium	PLSCR4	-0.533856
g__Mycobacterium	PYGO1	-0.501947
g__Mycobacterium	RBMS3	-0.5132
g__Mycobacterium	RGS5	-0.514577
g__Mycobacterium	TLCD4	-0.504406
g__Nitrosococcus	RNVU1.2	0.563545
g__Sphingomonas	MIR3648.1	0.521546
g__Thioflavicoccus	RNVU1.2	0.561571
g__Maritalea	RNVU1.2	0.605665
g__Morganella	RNVU1.2	0.563059
g__Pectobacterium	RNVU1.2	0.564395
g__Candidatus Hamiltonella	RNVU1.2	0.60541
g__Mycolicibacterium	LAMB2	0.538342
g__Mycolicibacterium	RAMP3	0.504276
g__Mycolicibacterium	SNORA68	0.65862
g__Candidatus Blochmannia	RNVU1.2	0.523426
g__Streptomyces	MIR3648.1	0.571427
g__Streptomyces	MIR3648.2	0.522488
g__Aminomonas	RNVU1.2	0.565278
g__Photorhabdus	RNVU1.2	0.544553
g__Sulfurimonas	RNVU1.2	0.51699
g__Flavobacterium	ARHGEF16	-0.504037
